# Supplementary material for: Enhanced MAPK signaling drives ETS1-mediated induction of miR-29b leading to downregulation of TET1 and changes in epigenetic modifications in a subset of lung SCC
Source: Oncogene. 2016 Jan 18;35(33):4345–57. doi: 10.1038/onc.2015.499 (PMC4994018; doi:10.1038/onc.2015.499)
Supplement: Supplementary Table S1 [file onc2015499x8.xlsx]

## Sheet: Sheet1
Gene	Cluster
ABCA6	1
ABCA8	1
ABCC6	1
ABI3BP	1
ABLIM3	1
ACAP1	1
ACOX2	1
ACSL5	1
ACSM3	1
ADAM28	1
ADAM8	1
ADAMDEC1	1
ADAMTS12	1
ADAMTS16	1
ADAMTSL4	1
ADH1B	1
ADORA1	1
ADORA3	1
ADRA2A	1
ADRB2	1
AGER	1
AGR2	1
AGR3	1
AIM2	1
ALDH3B1	1
ALOX15B	1
ALOX5AP	1
ALPK2	1
AMICA1	1
AMY1A	1
ANGPTL1	1
ANKRD22	1
AOX1	1
APBB1IP	1
APCDD1L	1
APOBEC3A	1
APOC2	1
APOL1	1
AQP3	1
AQP4	1
AQP9	1
AREG	1
ARHGAP15	1
ARSI	1
ASAM	1
ASB2	1
ATOH8	1
ATP10A	1
ATP13A4	1
ATP6V0D2	1
ATP8B4	1
AZGP1	1
B3GNT3	1
BANK1	1
BARX2	1
BATF	1
BATF2	1
BCAS1	1
BCL2A1	1
BDKRB2	1
BHLHE22	1
BICC1	1
BIRC3	1
BLK	1
BMP5	1
BTK	1
C10orf116	1
C10orf81	1
C12orf59	1
C13orf18	1
C15orf48	1
C16orf54	1
C16orf89	1
C17orf87	1
C19orf33	1
C19orf38	1
C19orf59	1
C1orf116	1
C1orf162	1
C1orf88	1
C20orf103	1
C20orf114	1
C2orf89	1
C3AR1	1
C4BPA	1
C4orf31	1
C4orf7	1
C6orf105	1
C6orf150	1
C6orf97	1
C7	1
C8orf73	1
C8orf80	1
C9orf167	1
CA2	1
CADM3	1
CAPN13	1
CAPN8	1
CARD6	1
CARD9	1
CASS4	1
CCDC68	1
CCL11	1
CCL13	1
CCL14	1
CCL18	1
CCL19	1
CCL20	1
CCL21	1
CCL22	1
CCL28	1
CCNJL	1
CCR2	1
CCR4	1
CCR5	1
CCR6	1
CCR7	1
CCRL2	1
CD180	1
CD19	1
CD1A	1
CD1C	1
CD2	1
CD209	1
CD22	1
CD244	1
CD247	1
CD27	1
CD28	1
CD300C	1
CD300LF	1
CD33	1
CD36	1
CD3D	1
CD3E	1
CD3G	1
CD48	1
CD5	1
CD52	1
CD69	1
CD79A	1
CD79B	1
CD80	1
CD84	1
CD8B	1
CD96	1
CDA	1
CDC42EP5	1
CEACAM6	1
CFB	1
CFP	1
CFTR	1
CH25H	1
CHI3L2	1
CHRDL2	1
CIITA	1
CILP	1
CLDN10	1
CLDN18	1
CLEC10A	1
CLEC12A	1
CLEC1A	1
CLEC2B	1
CLEC4A	1
CLEC4E	1
CLEC5A	1
CLEC7A	1
CLIC3	1
CLIC5	1
COL21A1	1
COL29A1	1
COL4A3	1
COL4A4	1
COL6A6	1
COMP	1
CP	1
CPA3	1
CPZ	1
CR1	1
CR2	1
CRTAC1	1
CRTAM	1
CSDC2	1
CSF2RA	1
CSF2RB	1
CSF3	1
CSF3R	1
CST6	1
CST7	1
CTLA4	1
CTSE	1
CTSW	1
CX3CR1	1
CXCL1	1
CXCL10	1
CXCL11	1
CXCL13	1
CXCL17	1
CXCL2	1
CXCL3	1
CXCL5	1
CXCL6	1
CXCR1	1
CXCR2	1
CXCR3	1
CXCR5	1
CXCR6	1
CXorf21	1
CYP24A1	1
CYP27C1	1
CYP2B7P1	1
CYP4B1	1
CYSLTR1	1
CYTIP	1
DAPP1	1
DARC	1
DDIT4L	1
DEFB1	1
DES	1
DKK2	1
DLG2	1
DMBT1	1
DNAH5	1
DNAJC5B	1
DNALI1	1
DPEP2	1
DPP4	1
DPT	1
DPYD	1
DUSP4	1
EBI3	1
ECSCR	1
EDN2	1
EMR1	1
EPHX3	1
EPS8L1	1
EREG	1
ESR1	1
EVI2A	1
EVI2B	1
F3	1
F5	1
FABP4	1
FAIM3	1
FAM101A	1
FAM176A	1
FAM20A	1
FAM26F	1
FAM38B	1
FAM83A	1
FAP	1
FBXO2	1
FCER1A	1
FCGR1A	1
FCGR1B	1
FCGR1C	1
FCGR2B	1
FCGR2C	1
FCGR3B	1
FCN1	1
FCN3	1
FCRL2	1
FCRL3	1
FCRL5	1
FCRLA	1
FER1L4	1
FFAR2	1
FGA	1
FGD2	1
FGG	1
FHAD1	1
FIBIN	1
FLJ40330	1
FLRT2	1
FMO1	1
FMO5	1
FOLR1	1
FOLR2	1
FOXJ1	1
FOXP3	1
FPR1	1
FPR2	1
FUT3	1
FYB	1
G0S2	1
GALNT5	1
GALNTL2	1
GAPT	1
GATA3	1
GBP5	1
GCNT3	1
GCOM1	1
GFPT2	1
GGTA1	1
GIMAP1	1
GIMAP7	1
GNA14	1
GNGT2	1
GNLY	1
GPR110	1
GPR114	1
GPR132	1
GPR133	1
GPR171	1
GPR183	1
GPR34	1
GPR37	1
GPR39	1
GPR65	1
GPR68	1
GPR84	1
GPR97	1
GPRC5A	1
GVIN1	1
GXYLT2	1
GZMA	1
GZMB	1
GZMH	1
GZMK	1
HABP2	1
HAS2	1
HCST	1
HGF	1
HK3	1
HLA-DQA2	1
HLA-DQB2	1
HLA-DRB6	1
HNF1B	1
HP	1
HPGDS	1
HPN	1
HRH1	1
HSD11B1	1
HSPB7	1
ICAM4	1
ICOS	1
IDO1	1
IFI44L	1
IGFBP6	1
IGFL2	1
IGJ	1
IGSF6	1
IL12RB1	1
IL12RB2	1
IL18	1
IL18RAP	1
IL1B	1
IL1R2	1
IL1RL1	1
IL21R	1
IL2RA	1
IL33	1
IL7	1
IL7R	1
IL8	1
INPP4B	1
IRAK2	1
IRF4	1
ISM1	1
ITGA8	1
ITGA9	1
ITGB3	1
ITGB6	1
ITK	1
JPH2	1
JSRP1	1
KCNA3	1
KCNJ15	1
KCNJ5	1
KCNK3	1
KCNMB1	1
KCNN4	1
KIAA0125	1
KIAA0748	1
KIAA1644	1
KIAA1755	1
KLHDC7B	1
KLRB1	1
KLRD1	1
KLRK1	1
KMO	1
KNDC1	1
KRT7	1
KYNU	1
LAT2	1
LAX1	1
LILRA2	1
LILRA5	1
LILRA6	1
LILRB1	1
LILRB2	1
LILRB3	1
LILRB5	1
LMO3	1
LOC100233209	1
LOC84740	1
LRG1	1
LRP2	1
LRRC15	1
LRRC17	1
LRRC25	1
LRRK2	1
LST1	1
LTB	1
LTF	1
LY6D	1
LY6K	1
LY86	1
LY96	1
LYPD1	1
LYVE1	1
MACROD2	1
MALL	1
MAMDC2	1
MARCO	1
MB	1
MCTP1	1
ME3	1
MEFV	1
MEI1	1
MEOX2	1
MFSD7	1
MGC29506	1
MICALCL	1
MLPH	1
MMP1	1
MMP10	1
MMP13	1
MMP23B	1
MMP25	1
MMP28	1
MMP3	1
MMP7	1
MMRN1	1
MNDA	1
MRC1	1
MS4A1	1
MS4A2	1
MS4A4A	1
MSLN	1
MST1R	1
MT1L	1
MUC16	1
MUC21	1
MUC5B	1
MYEOV	1
MYO1G	1
NAPSA	1
NAPSB	1
NCAM2	1
NCCRP1	1
NCF1	1
NCF1B	1
NCF1C	1
NCF4	1
NFAM1	1
NFATC2	1
NINJ2	1
NKG7	1
NKX2-1	1
NLRC4	1
NLRP2	1
NLRP3	1
NLRP7	1
NOD2	1
NOSTRIN	1
NPTX1	1
NT5E	1
OASL	1
OLR1	1
OMD	1
ORM1	1
OSCAR	1
OSM	1
OSMR	1
P2RX1	1
P2RX7	1
P2RY10	1
P2RY13	1
P2RY14	1
P2RY6	1
P2RY8	1
P4HA3	1
PADI2	1
PAPPA	1
PCDH7	1
PCDHGB5	1
PCDP1	1
PCP4L1	1
PDCD1	1
PDCD1LG2	1
PDE1A	1
PDE2A	1
PDPN	1
PDZK1IP1	1
PEBP4	1
PGC	1
PGM5	1
PHLDA2	1
PIGR	1
PIK3CG	1
PIK3R6	1
PILRA	1
PLA1A	1
PLA2G2A	1
PLA2G2D	1
PLA2G5	1
PLD4	1
PLEK2	1
PLEKHF1	1
PLEKHN1	1
PLN	1
PLUNC	1
PLXNC1	1
PNMA2	1
PNOC	1
PODNL1	1
PON3	1
PRAM1	1
PRDM8	1
PRKCQ	1
PRSS22	1
PSCA	1
PTAFR	1
PTGDS	1
PTGER2	1
PTGES	1
PTK6	1
PTPN22	1
PTPRCAP	1
PYHIN1	1
QPRT	1
RAB17	1
RAB27B	1
RARRES1	1
RASGRF1	1
RASGRF2	1
RASGRP2	1
RASGRP4	1
RBP5	1
RGS18	1
RHBDL2	1
RHOD	1
RHOH	1
RNASE2	1
RNASE6	1
RND1	1
ROR1	1
RORC	1
ROS1	1
RRAD	1
RSPO3	1
S100A14	1
S100A7	1
S100A8	1
S100A9	1
S100B	1
S100P	1
S1PR4	1
SAA1	1
SAA2	1
SAMD11	1
SAMD9	1
SAMSN1	1
SCEL	1
SCGB1A1	1
SCGB3A1	1
SCGB3A2	1
SCN7A	1
SDR16C5	1
SELE	1
SELL	1
SELP	1
SERPINA1	1
SERPINA3	1
SFRP2	1
SFTA1P	1
SFTA2	1
SFTA3	1
SFTPA1	1
SFTPA2	1
SFTPB	1
SFTPC	1
SFTPD	1
SH2D1A	1
SIDT1	1
SIGLEC10	1
SIGLEC14	1
SIGLEC5	1
SIGLEC7	1
SIGLEC8	1
SIGLEC9	1
SIRPB1	1
SIRPB2	1
SIRPG	1
SIT1	1
SLA	1
SLA2	1
SLAMF1	1
SLAMF6	1
SLAMF7	1
SLC16A4	1
SLC1A1	1
SLC22A3	1
SLC26A4	1
SLC26A9	1
SLC34A2	1
SLC37A2	1
SLC38A5	1
SLC44A4	1
SLC46A2	1
SLC4A4	1
SLC6A14	1
SLCO4A1	1
SLPI	1
SMPDL3B	1
SNCG	1
SNX20	1
SORBS2	1
SORCS2	1
SP140	1
SPDEF	1
SPIB	1
SPN	1
SPOCD1	1
SPTLC3	1
SRPX2	1
STAT4	1
STEAP4	1
SYT12	1
SYT15	1
TAGAP	1
TBC1D10C	1
TCF21	1
TDO2	1
TESC	1
TFEC	1
TFPI2	1
TIGIT	1
TJP3	1
TLR10	1
TLR2	1
TLR3	1
TLR7	1
TLR8	1
TMC5	1
TMEM100	1
TMEM125	1
TMEM150B	1
TMEM156	1
TMEM45A	1
TMEM71	1
TMEM92	1
TMPRSS2	1
TMPRSS3	1
TNF	1
TNFAIP6	1
TNFAIP8L2	1
TNFRSF10A	1
TNFRSF10C	1
TNFRSF17	1
TNFRSF4	1
TNFRSF6B	1
TNFRSF8	1
TNFRSF9	1
TNFSF12-TNFSF13	1
TNFSF13B	1
TNFSF8	1
TNIP3	1
TPSAB1	1
TPSB2	1
TRAF3IP3	1
TRAT1	1
TREM1	1
TREM2	1
TSPAN1	1
TSPAN2	1
TSPAN8	1
UBASH3A	1
UBXN10	1
UPK3B	1
VEPH1	1
VMO1	1
VNN1	1
VNN2	1
VSIG2	1
VSIG4	1
VSTM2L	1
VWA2	1
WDFY4	1
WISP2	1
WNT2	1
XDH	1
ZAP70	1
ZBED2	1
ZBP1	1
ZC3H12A	1
ZG16B	1
ZIK1	1
ZMYND15	1
ZNF229	1
ZNF385B	1
ZNF626	1
ZNF702P	1
ZNF831	1
A2ML1	2
AADAC	2
ABCA12	2
ABCA13	2
ABCA4	2
ABO	2
ACE2	2
ADAM23	2
ADAMTSL5	2
ADCY10	2
ADD2	2
ADH1C	2
ADH7	2
ADORA2B	2
ADRA2B	2
AFF2	2
AGPAT9	2
AHNAK2	2
AIM1L	2
AKR1B10	2
AKR1B15	2
AKR1C1	2
AKR1C2	2
AKR1C3	2
ALDH3A1	2
ALDH3B2	2
ALG1L	2
ALOX12	2
ALOX12P2	2
ALOXE3	2
ALS2CL	2
ANXA2P1	2
ANXA8	2
ANXA8L2	2
ARHGEF4	2
ARL4D	2
ARNTL2	2
ARTN	2
ATP10B	2
ATP12A	2
ATP13A5	2
ATP8B3	2
ATRNL1	2
B4GALNT1	2
BCHE	2
BCL11B	2
BDNF	2
BMP7	2
BNC1	2
BNIPL	2
BTBD11	2
C10orf99	2
C11orf41	2
C11orf93	2
C12orf56	2
C15orf59	2
C16orf74	2
C1orf106	2
C1orf110	2
C3orf54	2
C9orf125	2
CA12	2
CABYR	2
CACNA1B	2
CACNA2D3	2
CALB1	2
CALB2	2
CALML3	2
CAPNS2	2
CARD11	2
CBR3	2
CCL26	2
CCNA1	2
CD109	2
CD274	2
CDH3	2
CDHR1	2
CEACAM5	2
CEL	2
CES1	2
CES4	2
CHODL	2
CHP2	2
CHRM3	2
CHRNB4	2
CKMT1A	2
CKMT1B	2
CLCA2	2
CLCA4	2
CLDN1	2
CLDN8	2
CNFN	2
CNNM1	2
CNTN1	2
CNTNAP2	2
CNTNAP3	2
COCH	2
COL17A1	2
COL4A6	2
COL7A1	2
COPZ2	2
CORO6	2
CPNE8	2
CSTA	2
CTAGE4	2
CTTNBP2	2
CXCR7	2
CXorf57	2
CYB5R2	2
CYP26A1	2
CYP2C18	2
CYP2S1	2
CYP4F11	2
CYP4F3	2
DACT2	2
DAPL1	2
DDX3Y	2
DENND2C	2
DGKH	2
DHDPSL	2
DHRS9	2
DIRAS2	2
DIRC3	2
DKK1	2
DLX5	2
DLX6	2
DLX6AS	2
DMKN	2
DMRT2	2
DMRT3	2
DQX1	2
DSC3	2
DSG1	2
DSG3	2
DUOX1	2
DUOX2	2
DUOXA1	2
DUSP9	2
EGF	2
EGFR	2
EIF1AY	2
EMILIN3	2
EN1	2
ENTPD3	2
EPHA1	2
EPHA2	2
EVPL	2
EVPLL	2
F2RL2	2
FADS6	2
FAM110C	2
FAM155B	2
FAM181B	2
FAM190A	2
FAM3D	2
FAM83B	2
FAM83C	2
FAT2	2
FBN2	2
FBXO27	2
FERMT1	2
FETUB	2
FEZF1	2
FGF12	2
FGFBP1	2
FGFBP2	2
FGFR2	2
FGFR3	2
FLG	2
FOLH1	2
FOSL1	2
FOXD1	2
FOXE1	2
FOXL2	2
FOXN1	2
FOXQ1	2
FREM2	2
FRRS1	2
FST	2
FUT2	2
FXYD3	2
FZD10	2
GABRA3	2
GABRE	2
GABRQ	2
GABRR1	2
GBP6	2
GDA	2
GFOD1	2
GHR	2
GJA3	2
GJB2	2
GJB3	2
GJB4	2
GJB5	2
GJB6	2
GJB7	2
GLI1	2
GLI2	2
GLT25D2	2
GLYATL2	2
GNA15	2
GPC3	2
GPR109A	2
GPR109B	2
GPR115	2
GPR172B	2
GPR87	2
GPRC5D	2
GPX2	2
GRHL3	2
GSDMC	2
GSTA1	2
GSTM1	2
GSTM2	2
GSTM3	2
HAP1	2
HAS3	2
HBEGF	2
HES2	2
HMGA2	2
HOXA1	2
HOXD10	2
HOXD11	2
HOXD8	2
HR	2
HRASLS	2
IGFL1	2
IGSF11	2
IL1A	2
IL1F5	2
IL1F9	2
IL1RAP	2
IL1RN	2
IL20RB	2
ITGA2	2
ITGB4	2
ITGB8	2
IVL	2
JAKMIP2	2
JAKMIP3	2
KCNG1	2
KCNH1	2
KCNK1	2
KCNK2	2
KIAA0319	2
KIAA1045	2
KLHL13	2
KLK10	2
KLK11	2
KLK13	2
KLK7	2
KLK8	2
KLRG2	2
KRT13	2
KRT14	2
KRT15	2
KRT16	2
KRT17	2
KRT31	2
KRT4	2
KRT5	2
KRT6A	2
KRT6B	2
KRT6C	2
KRT78	2
KRTDAP	2
LAMA3	2
LAMB3	2
LAMC2	2
LASS3	2
LCN2	2
LEPREL1	2
LGALS7	2
LGALS7B	2
LGI3	2
LIPH	2
LOC100130691	2
LOC201651	2
LOC440173	2
LOC441294	2
LOC642587	2
LOC730101	2
LPAR3	2
LPAR5	2
LPHN3	2
LPPR1	2
LRRC4	2
LTB4R	2
LTB4R2	2
LUZP2	2
LY6G6C	2
LYPD3	2
LYPD6	2
LYPD6B	2
MAGEA11	2
MAOA	2
MAPK10	2
MCC	2
MDGA1	2
MPZL2	2
MRAP2	2
NAP1L2	2
NDRG4	2
NEB	2
NEFL	2
NGEF	2
NIPAL1	2
NIPAL2	2
NIPAL4	2
NKAIN2	2
NPR3	2
NRG1	2
NTF4	2
NTRK2	2
NTS	2
NUDT11	2
ODZ2	2
OGDHL	2
OLFM1	2
OSGIN1	2
OVOL1	2
P2RY1	2
P2RY2	2
PADI1	2
PADI3	2
PAK7	2
PAPL	2
PART1	2
PAX6	2
PAX9	2
PCDH19	2
PCSK5	2
PCSK9	2
PCYT1B	2
PGLYRP3	2
PHLDB2	2
PI3	2
PITX1	2
PKP1	2
PLA2G4F	2
PLA2R1	2
PLAC2	2
PLCH2	2
PNCK	2
POF1B	2
POMC	2
PPARG	2
PPP1R14C	2
PPP2R2B	2
PPP2R2C	2
PRIMA1	2
PRKY	2
PRRG4	2
PRRX2	2
PTGR1	2
PTHLH	2
PTPRD	2
PTPRZ1	2
PVRL4	2
RAB38	2
RAB6B	2
RAET1G	2
RAET1L	2
RAPGEFL1	2
RASSF9	2
RGMA	2
RGS20	2
RGS6	2
RHCG	2
RHOV	2
RIN1	2
RNASE7	2
RNF217	2
RNF39	2
RPS4Y1	2
RPTN	2
RYR1	2
S100A2	2
S1PR5	2
SBSN	2
SCN9A	2
SDCBP2	2
SEMA6D	2
SERPINB11	2
SERPINB13	2
SERPINB2	2
SERPINB3	2
SERPINB4	2
SERPINB5	2
SERPINB7	2
SESN3	2
SFN	2
SH2D5	2
SH3RF2	2
SLC16A9	2
SLC2A9	2
SLC35F3	2
SLC47A2	2
SLC5A12	2
SLC6A10P	2
SLC6A15	2
SLC7A11	2
SLC9A2	2
SLC9A4	2
SLCO1A2	2
SLCO1B3	2
SNAI2	2
SNX31	2
SOST	2
SOSTDC1	2
SOX15	2
SOX2	2
SOX21	2
SOX2OT	2
SOX6	2
SOX7	2
SPINK5	2
SPOCK3	2
SPRR1A	2
SPRR1B	2
SPRR2A	2
SPRR2C	2
SPRR2D	2
SPRR2E	2
SPRR2F	2
SPRR2G	2
SPRR3	2
SRRM3	2
ST6GALNAC1	2
ST6GALNAC2	2
STAR	2
STARD5	2
STEAP1	2
STON2	2
STOX2	2
SULT2B1	2
SUSD4	2
SYT14	2
SYTL5	2
TACSTD2	2
TBX18	2
TCHH	2
TGM1	2
TGM3	2
THBD	2
THRB	2
THSD1	2
TM4SF19	2
TMEM117	2
TMEM154	2
TMEM20	2
TMEM40	2
TMPRSS11A	2
TMPRSS11D	2
TMPRSS11F	2
TMPRSS4	2
TNS4	2
TP63	2
TPRG1	2
TPRXL	2
TRIM16L	2
TRIM29	2
TRIM7	2
TSLP	2
TSPAN7	2
TTC22	2
UCN2	2
UGT1A1	2
UGT1A10	2
UGT1A6	2
UGT1A7	2
UGT1A9	2
ULBP2	2
UPK1B	2
USH1G	2
USP9Y	2
VSIG10L	2
VSNL1	2
VTCN1	2
WDR66	2
WDR72	2
WFDC5	2
WNT11	2
WNT2B	2
WNT3A	2
WNT5A	2
WNT7B	2
XG	2
ZBTB7C	2
ZFY	2
ZIC2	2
ZIC5	2
ZNF488	2
ZNF750	2
BARX1	3
BEX1	3
CDH2	3
CHDH	3
CHGB	3
CHRNB2	3
CLDN3	3
CLGN	3
CRABP1	3
CT45A1	3
CTCFL	3
DLGAP1	3
DLL3	3
ECEL1	3
EFHD1	3
ELOVL2	3
EPHA7	3
ESRRG	3
FAM184A	3
FBN3	3
FSD1	3
GFRA3	3
GNAZ	3
GPC2	3
HIF3A	3
HOXB13	3
HOXB9	3
HOXC10	3
HOXC9	3
HOXD13	3
IGF2BP1	3
IL17RB	3
INA	3
KCNH2	3
KCNH8	3
KCNJ11	3
KIF1A	3
KIF5C	3
LOC255167	3
LOC440905	3
LONRF2	3
MAGEA10	3
MAGEA4	3
MAGEA9B	3
MAP7D2	3
MAST1	3
MKRN3	3
MSI1	3
MYEF2	3
NCAM1	3
NEFH	3
NEURL	3
NRXN1	3
PACSIN1	3
PCSK1N	3
PENK	3
PNMA3	3
PPM1E	3
PPP1R9A	3
PRAME	3
PRLR	3
PROM1	3
PRSS50	3
PTH2R	3
RIMS4	3
RND2	3
RNF182	3
RPRM	3
SCML2	3
SFRS13B	3
SULT4A1	3
SYCP2L	3
SYN2	3
SYT13	3
TDRD5	3
TMEM108	3
TOX3	3
TUBB2B	3
USH1C	3
WIF1	3
WNK3	3
YBX2	3
ZDHHC8P1	3
ZIC1	3
ZNF280B	3
