# Supplementary material for: Enhanced MAPK signaling drives ETS1-mediated induction of miR-29b leading to downregulation of TET1 and changes in epigenetic modifications in a subset of lung SCC
Source: Oncogene. 2016 Jan 18;35(33):4345–57. doi: 10.1038/onc.2015.499 (PMC4994018; doi:10.1038/onc.2015.499)
Supplement: Supplementary Table S2 [file onc2015499x9.xlsx]

## Sheet: Sheet1
Gene Symbol	Cluster
CCL5	1
PXK	1
CILP2	1
TMEM106A	1
NEXN	1
GIMAP1	1
CRYZL1	1
GAPT	1
CLEC12A	1
SLAMF6	1
TAGAP	1
IL12RB1	1
JAK1	1
HSH2D	1
TMEM163	1
KLHDC1	1
TLR4	1
CCDC69	1
ATP6V0D2	1
LRRN4	1
PRF1	1
COL6A5	1
P2RY10	1
FGD2	1
SH3KBP1	1
ITGAL	1
OSCAR	1
PIK3AP1	1
CD80	1
FAM13C	1
SYMPK	1
ARHGEF10	1
FBLIM1	1
RASSF5	1
FILIP1L	1
PTGS2	1
ETS1	1
TAPBP	1
PTPRM	1
SAMSN1	1
CMTM3	1
MS4A4A	1
CLEC7A	1
ZNF385B	1
PSMB8-AS1	1
HEXDC	1
HHIP	1
LINC00847	1
FILIP1	1
LRRN4CL	1
GPRIN3	1
FAM216B	1
RBM25	1
APOL6	1
PPP2R5C	1
CP	1
SLFN13	1
ORAI2	1
FTX	1
LRRC8C	1
ZNF831	1
THEMIS	1
ZC3H12D	1
C16orf54	1
KLHL6	1
ZNF677	1
C15orf57	1
VWA3B	1
A2M-AS1	1
CD74	1
TRIM52	1
RGS13	1
SPARC	1
TPP1	1
ARL6IP5	1
CTSD	1
LRP1	1
SPARCL1	1
PSAP	1
EPAS1	1
HLA-E	1
RERE	1
CD59	1
TXNIP	1
DUSP1	1
TGM2	1
MYL9	1
SON	1
ATP6V1B2	1
THBS1	1
ITGB5	1
TIMP3	1
HTRA1	1
BGN	1
DAB2	1
CYR61	1
WSB1	1
SH3BGRL	1
ENC1	1
GPX3	1
ZFP36L2	1
VIM	1
QSOX1	1
CALD1	1
EPB41L2	1
LAPTM5	1
CD14	1
RNASE1	1
ENG	1
SH3BP5	1
EFEMP1	1
LIPA	1
PPP1R12B	1
CREBL2	1
ST6GAL1	1
LTF	1
SEL1L	1
SDC4	1
OPTN	1
CTSL	1
TRAK2	1
NEDD9	1
CELF2	1
GAS7	1
LAMA4	1
DES	1
NNMT	1
SIPA1L1	1
NR4A1	1
NKTR	1
CYP1B1	1
LPIN2	1
PCOLCE	1
MAPRE2	1
MLXIP	1
SPOCK2	1
MYLK	1
ICAM1	1
TNFAIP3	1
ITPR2	1
WIPF1	1
AXL	1
FMOD	1
LTBP1	1
PKIG	1
PRKACB	1
FBN1	1
FOSB	1
SYNPO	1
FUCA1	1
PER1	1
CD93	1
ANPEP	1
SIRPA	1
SDC3	1
CD97	1
ANK2	1
IL1R1	1
MPP1	1
RGS1	1
FBLN1	1
LOXL2	1
STK10	1
PAPSS2	1
CAV1	1
SEMA3B	1
RAPGEF2	1
GPRC5A	1
PTK2B	1
PDGFRA	1
DAPK1	1
KIAA0040	1
ALDH1A3	1
RASSF2	1
S100A4	1
ST3GAL5	1
ATXN1	1
IL4R	1
ARHGEF9	1
EDEM1	1
ATP1A2	1
COL5A1	1
INPP5D	1
APOE	1
KCNAB2	1
CD53	1
PLEK	1
SLCO2B1	1
IQGAP2	1
COL15A1	1
RTN1	1
TNFRSF1B	1
MAP3K3	1
KLF9	1
CD4	1
LPL	1
CSF3R	1
FCHSD2	1
CXCL12	1
FRZB	1
RARA	1
ARHGEF17	1
CEACAM6	1
CTSO	1
SLA	1
LMOD1	1
STS	1
SEMA3C	1
SLIT3	1
GUCY1B3	1
RGS3	1
TSPAN8	1
LRRC32	1
KAT2B	1
GAB2	1
CFI	1
ADARB1	1
VCAM1	1
FBLN2	1
SCG5	1
HEPH	1
IQSEC1	1
SLC4A4	1
ARHGAP29	1
HPGD	1
PCDH1	1
CYBB	1
KDR	1
NT5E	1
VASH1	1
CYP27A1	1
DUSP4	1
TCN2	1
PHACTR2	1
SFRP4	1
IRF8	1
FRY	1
MYRF	1
CLN5	1
HNMT	1
NID2	1
GNG11	1
MFNG	1
ENPP4	1
EMILIN1	1
PDGFB	1
TK2	1
LMO2	1
VDR	1
GPSM3	1
EDNRB	1
PPP1R3C	1
AMT	1
KBTBD11	1
RGS4	1
TRAF5	1
SLCO2A1	1
CLSTN3	1
GRK5	1
KIF21B	1
LMO3	1
FOLR1	1
MRC1	1
ALOX5	1
GAS1	1
PLA2G15	1
SLC16A2	1
EDNRA	1
CXCL1	1
CLDN5	1
KCNQ1	1
PDE4D	1
ELMO1	1
TOX	1
KIAA0513	1
SELL	1
MMP19	1
VCAN	1
NR4A2	1
ACP5	1
NPR1	1
LTBP2	1
PARM1	1
WIF1	1
F5	1
ABCA8	1
RIMS3	1
NAP1L3	1
MAL	1
FAS	1
IFNAR2	1
VSIG4	1
GPRASP1	1
RRAD	1
CACNA2D2	1
BTN3A3	1
NAV3	1
FGL2	1
PTPN7	1
GCHFR	1
LCK	1
AOC3	1
PTGER4	1
RPS6KA2	1
SASH3	1
VAMP5	1
TCF21	1
TNFRSF11B	1
PLN	1
PTPRG	1
ICAM3	1
MNDA	1
PTPRCAP	1
SSPN	1
DOCK4	1
VWA5A	1
MBNL2	1
MAP3K8	1
IKZF1	1
KIT	1
SLC26A2	1
CCR1	1
SNPH	1
CLEC11A	1
ANG	1
CD40	1
CSF2RB	1
QPCT	1
ADAM8	1
MAP3K14	1
IL6	1
STK17B	1
ESR1	1
PDGFRL	1
SLC16A4	1
SOD3	1
CXCL13	1
NOTCH4	1
DOPEY2	1
NR3C2	1
LIF	1
POU2AF1	1
LCP2	1
PRDM2	1
FYB	1
BMP2	1
IL2RB	1
KCNJ8	1
SLC15A2	1
HOXB6	1
SH2B2	1
LRRC17	1
CFD	1
ZBTB20	1
HSD11B1	1
ARHGAP44	1
ITGBL1	1
BMP5	1
MAP3K12	1
HS3ST1	1
SCRG1	1
PDE10A	1
ARHGEF15	1
CMAHP	1
RUNX1T1	1
CDH6	1
GSPT2	1
DNASE1L3	1
AQP9	1
LAMP3	1
ANGPT2	1
SERPIND1	1
ALG13	1
RASGRP1	1
TRAF1	1
ANGPT1	1
MMRN1	1
PRRG1	1
MEOX1	1
CPA3	1
PIP5K1B	1
FGA	1
RAPGEF4	1
CTSG	1
C4BPA	1
PCDH17	1
HDAC9	1
FMO1	1
CYP27B1	1
BCL2A1	1
CD86	1
SDS	1
HSD17B6	1
ABLIM3	1
CD8A	1
FMO5	1
CD1D	1
WISP2	1
RASGRP3	1
TRAF3IP3	1
ROR1	1
HSPB2	1
CD2	1
BZRAP1	1
VNN1	1
PRKD1	1
ITGA4	1
CX3CR1	1
PNOC	1
IL27RA	1
CTSE	1
FOXF1	1
HK3	1
TDO2	1
KCNK3	1
KL	1
IL15	1
TBX2	1
GPR64	1
CASP1	1
ATP2C2	1
SELP	1
ZNF91	1
WT1	1
ACADL	1
EPHA3	1
ECM2	1
EGR3	1
PTX3	1
GDF10	1
MEOX2	1
CILP	1
GPR4	1
MICB	1
TLR3	1
TAL1	1
PLA2G1B	1
HLA-DOA	1
ZKSCAN7	1
IL2RA	1
FOXF2	1
CFP	1
CCL13	1
NDRG2	1
PLXNC1	1
LDB2	1
FMO3	1
PIP	1
TRPC6	1
CD28	1
EFEMP2	1
CST6	1
P2RY14	1
HTR2B	1
TNFRSF17	1
GZMK	1
CLEC10A	1
IL7	1
TFEC	1
HPGDS	1
FCER2	1
CD96	1
GNG7	1
CXCR6	1
CCR6	1
CCR5	1
ALDH1A2	1
SLC16A7	1
SMAD6	1
CSF2RA	1
CDH11	1
ISLR	1
SIGLEC7	1
MITF	1
AGTR2	1
LTB	1
SH2D2A	1
GALNT10	1
IL15RA	1
ATP2A3	1
TNFRSF9	1
AQP1	1
FAM107A	1
ROS1	1
THEMIS2	1
GADD45B	1
EMR2	1
GPR171	1
BLNK	1
ENTPD1	1
METTL7A	1
SP140	1
RBPMS	1
LILRA2	1
FLNC	1
PRKCB	1
NR4A3	1
CITED2	1
LDLRAD4	1
NFAT5	1
AGTR1	1
PTPRO	1
DMBT1	1
ACKR1	1
IRF7	1
FGR	1
ATM	1
SRRM2	1
TSC22D3	1
FSTL1	1
THY1	1
DUSP6	1
GGA2	1
SRI	1
TGFBR2	1
PECAM1	1
UCP2	1
FBXL5	1
RSRP1	1
PINK1	1
CADM1	1
EHD1	1
RGS5	1
MCAM	1
DDAH1	1
NR2F2	1
PPAP2A	1
COL6A2	1
C10orf10	1
SYT11	1
MEF2C	1
CXCR4	1
FERMT2	1
PEG3	1
TSPAN4	1
TFPI2	1
CDC42EP3	1
DCN	1
TNFRSF14	1
CCSER2	1
ENPP2	1
SMPD1	1
SPON1	1
GPM6A	1
PDZD2	1
ARHGEF6	1
IGF1	1
CD34	1
NDN	1
CD36	1
RGL1	1
CD200	1
MXRA5	1
PNMA2	1
GATA3	1
CYTIP	1
ADH1B	1
TMEM47	1
TFPI	1
FAM49A	1
PTP4A3	1
GATA2	1
IFFO1	1
CHRDL1	1
ADAM19	1
BTN3A1	1
SFTPB	1
IL33	1
IL16	1
LRRN3	1
ADRA2A	1
SELPLG	1
C3AR1	1
CCL18	1
CD300A	1
NCF2	1
HGF	1
EPOR	1
ATXN7	1
TCL1A	1
GATA6	1
OLR1	1
SPAG6	1
PRKCQ	1
LYL1	1
RND1	1
AQP4	1
FOXA2	1
NLRP1	1
SH2D1A	1
PMP22	1
GZMB	1
TLR5	1
PDLIM3	1
SF1	1
NR5A2	1
CYP2B7P	1
GPR18	1
P2RX5	1
INHBA	1
AKAP12	1
BIRC3	1
CCL23	1
LAIR1	1
RGN	1
DLC1	1
FLI1	1
POSTN	1
PLAUR	1
CAPN3	1
LAT	1
NKX2-1	1
PDE4B	1
CFLAR	1
ITK	1
CCRL2	1
SULT1C2	1
SERPINB6	1
DPP4	1
MDFIC	1
NCALD	1
TRO	1
EVI2B	1
COL4A2	1
HLA-DPA1	1
PXDN	1
GSE1	1
C1R	1
KMT2A	1
COL6A1	1
PNISR	1
KCTD12	1
PLXND1	1
PIK3R1	1
PBXIP1	1
HIPK1	1
NRP1	1
MIA3	1
SEL1L3	1
SGSM2	1
LIMCH1	1
VPS13D	1
TBC1D1	1
CLIP3	1
2006-09-01	1
ZCCHC24	1
SECISBP2L	1
MICAL2	1
FYN	1
TENC1	1
SPRY1	1
PTPRC	1
IGJ	1
BTN3A2	1
CHN1	1
STX7	1
QKI	1
RFTN1	1
RHOBTB1	1
LHFPL2	1
ELN	1
EPB41L3	1
MFAP4	1
PPP1R16B	1
DAAM2	1
PRUNE2	1
JAM3	1
AHCYL2	1
ASB1	1
DMXL2	1
HEG1	1
SAMD4A	1
COL14A1	1
HMHA1	1
CBX7	1
PDZRN3	1
DCP2	1
CEMIP	1
TBC1D9	1
DENND3	1
APBB2	1
SYNJ1	1
NACC2	1
ANGPTL2	1
PRKCDBP	1
ANKRD28	1
MAST3	1
COBL	1
CREB3L1	1
DPT	1
WWC1	1
GPR126	1
STARD13	1
ATP8A1	1
SLC43A3	1
OLFML2B	1
SEMA5A	1
MOCS1	1
DZIP3	1
FBXL7	1
TRANK1	1
TRIM22	1
CYLD	1
RER1	1
PLCL2	1
KIAA1462	1
CLIC5	1
VAMP1	1
TP73-AS1	1
CDKN1C	1
ST3GAL6	1
N4BP2L1	1
CHN2	1
CLIC2	1
MXRA8	1
BICC1	1
MUC5B	1
STX2	1
CNR1	1
NFASC	1
SNED1	1
LPPR4	1
PTPN18	1
G0S2	1
ERG	1
SGCD	1
APLNR	1
RAC2	1
SMPDL3A	1
PAMR1	1
SLC1A1	1
MUC1	1
PON3	1
KANK3	1
XYLT1	1
INPP5B	1
IRAK3	1
KCND3	1
FAM189A2	1
CD6	1
ADAMTSL3	1
LYZ	1
ZAP70	1
EFNA5	1
CD7	1
DOK2	1
GLIPR1	1
CLDN18	1
PPBP	1
MAN1C1	1
LST1	1
ATP10A	1
ITGA8	1
HLX	1
BIN1	1
IFI44	1
GPR65	1
FPR3	1
COL4A4	1
ITGA1	1
TP53I11	1
DIXDC1	1
IPCEF1	1
ZNF423	1
HSPB6	1
DOK5	1
FAM149A	1
ADAMTS3	1
SUSD5	1
LINC01140	1
KANSL1L	1
AIF1	1
PCNX	1
DAPK2	1
DCLK1	1
LOX	1
HLA-DQB2	1
ABCC6	1
SPATS2L	1
LY9	1
LPXN	1
LAMB2	1
ITGA7	1
PASK	1
AGER	1
TRAT1	1
HERPUD1	1
PTPRB	1
SFXN3	1
OLFML1	1
CR1	1
UBE2J1	1
PIAS1	1
PMEPA1	1
ZNF22	1
SORBS1	1
OLFML3	1
FYCO1	1
C1QA	1
ACSL5	1
DIDO1	1
VPS13C	1
C19orf66	1
LZTFL1	1
GREM1	1
C8orf4	1
LMCD1	1
FAM114A2	1
LHFP	1
TSPAN15	1
ARMCX1	1
SDPR	1
PDGFC	1
OGN	1
VWA1	1
TAPBPL	1
VAV3	1
SPCS3	1
DEPTOR	1
ARHGAP15	1
TPPP3	1
RAB17	1
MYO5C	1
COL5A3	1
DNAJC12	1
CD248	1
CSGALNACT1	1
LYVE1	1
SLC24A3	1
FKBP11	1
PRR15L	1
ELTD1	1
KLHL2	1
RASL12	1
MYO15B	1
DACT1	1
LIPG	1
CYTH4	1
JAM2	1
CACFD1	1
ZNF331	1
TMEM100	1
FLRT3	1
TSPAN12	1
PDGFD	1
TMEM204	1
FLVCR2	1
ADAP2	1
SLAMF8	1
CTC1	1
RAI2	1
C4orf19	1
RIN3	1
WFDC1	1
SIGLEC1	1
CLIC3	1
BMP2K	1
PLEKHF1	1
2001-03-01	1
TMC5	1
SPATA7	1
PLA1A	1
SLC15A3	1
PIEZO2	1
KCNK5	1
RAB20	1
CHST11	1
PCDH12	1
BANK1	1
SEMA3G	1
HS3ST2	1
PLXDC1	1
TREM2	1
SIDT1	1
PCDH9	1
NDNF	1
ERAP2	1
GIMAP6	1
ZFPM2	1
ZNF432	1
SLC39A8	1
KLF13	1
LHX6	1
CLEC5A	1
TM6SF1	1
DKK2	1
FICD	1
ADAMTS5	1
IL21R	1
P2RY13	1
PRR16	1
RASIP1	1
STAP1	1
USP48	1
MCTP1	1
TLR7	1
CCDC176	1
CCDC68	1
STEAP4	1
TMCO3	1
BNC2	1
CCDC102B	1
FAM46C	1
VGLL3	1
PLA2G2D	1
CYP39A1	1
GVINP1	1
FAXDC2	1
NYNRIN	1
ST6GALNAC5	1
C1QTNF3	1
CYFIP2	1
LBH	1
TRIM8	1
SLC2A10	1
SLC17A5	1
PER3	1
DENND1C	1
APOL3	1
CRTAC1	1
NBEA	1
MAP3K7CL	1
TPK1	1
KLHL3	1
SGPP1	1
SPRY4	1
PLVAP	1
CRISPLD2	1
CALHM2	1
AHI1	1
GDF15	1
LAT2	1
KCNMA1	1
FAIM3	1
RPH3AL	1
ZNF83	1
HSPB8	1
TNS1	1
PIK3IP1	1
MAN1A1	1
FAM46A	1
ELK3	1
GPR124	1
PTPRE	1
TBC1D12	1
ARRB1	1
EHD2	1
RARRES1	1
ETV1	1
PAX5	1
VRK3	1
CLU	1
DNAAF1	1
DCHS1	1
PRND	1
FAM134A	1
RAB27A	1
KCNE4	1
ADAMTS1	1
AZI2	1
SLC25A37	1
ST6GALNAC6	1
TNRC6C	1
RAB8B	1
IL18BP	1
CLEC4E	1
SLC40A1	1
STARD3NL	1
SFRP2	1
NEK6	1
USP25	1
RHOU	1
NFKBIZ	1
EPDR1	1
FERMT3	1
TXNDC11	1
MS4A7	1
BOK	1
ZNF704	1
TSHZ3	1
SERTAD1	1
ABI3BP	1
GBP3	1
CXCL16	1
LRRFIP1	1
CCDC8	1
TNFSF13B	1
TRIM6	1
GPR34	1
TXLNGY	1
SGIP1	1
GPC6	1
CHST9	1
TLR10	1
HYI	1
RGS18	1
SLC46A2	1
SUCNR1	1
MALAT1	1
CISH	1
INMT	1
BOC	1
CAPS2	1
EMILIN2	1
SIAE	1
CARD6	1
CXXC5	1
TIMP2	1
LENG8	1
RBM17	1
MLLT6	1
ARRDC3	1
SORT1	1
CPEB4	1
AKAP13	1
PREX1	1
MYADM	1
TMEM173	1
PAPPA	1
GNG2	1
NFIA	1
MGLL	1
FRMD4A	1
PPP1R1B	1
ARHGAP18	1
ARID1B	1
MRAS	1
CIRBP	1
PDK4	1
NOL4L	1
CCDC80	1
SMAP2	1
C1QC	1
STK4	1
ESAM	1
C10orf54	1
PKDCC	1
MIR100HG	1
GPAM	1
SYTL2	1
RALGAPA2	1
DOCK8	1
SLC7A2	1
ANTXR2	1
CABLES1	1
CSRNP1	1
GIT2	1
RASA3	1
SPATA13	1
LIFR	1
SH3RF1	1
GLIPR2	1
TRIQK	1
SLAIN1	1
PAG1	1
SPNS2	1
GLCCI1	1
SORBS2	1
RCSD1	1
RBMS2	1
MSRB3	1
LIX1L	1
JAZF1	1
CGNL1	1
JADE1	1
TMEM125	1
SLC12A2	1
EPB41L5	1
VASN	1
NIPAL3	1
SYNPO2	1
PEAK1	1
CAB39L	1
FNIP2	1
VTI1B	1
EIF4E3	1
CREBRF	1
PCDH18	1
CD47	1
CMTM7	1
MTURN	1
ROBO4	1
ACADSB	1
MGAT4A	1
ARHGAP31	1
PRICKLE1	1
ADAMTSL4	1
PPM1M	1
PRKCE	1
PIGR	1
STK36	1
TMOD2	1
IL7R	1
ARHGAP30	1
SSU72	1
COL8A1	1
CLEC14A	1
SUSD1	1
JDP2	1
PRSS23	1
SLC18B1	1
PGM5	1
ZMAT1	1
NFIC	1
PTPN21	1
CYP2U1	1
CAPS	1
PAPLN	1
RASSF4	1
SNTB1	1
NLRC5	1
FLT1	1
PODN	1
BMF	1
ITGB6	1
ARHGAP26	1
SAMD9L	1
DCBLD1	1
2008-09-01	1
CYGB	1
ANKRD44	1
NATD1	1
SH2D3C	1
ZNF521	1
GJA5	1
CCDC50	1
FAM20C	1
SLC27A1	1
CHURC1	1
CYP4V2	1
CNRIP1	1
IKZF4	1
FIBIN	1
MAGI3	1
ATP8B2	1
PPM1K	1
LRCH1	1
FAM20A	1
ADAMTS9	1
HEYL	1
SPRED1	1
MOB3B	1
HVCN1	1
MTHFR	1
ACVRL1	1
AFAP1L1	1
IGIP	1
ELL2	1
FGD5	1
NFATC2	1
NOSTRIN	1
FAM78A	1
LATS2	1
IKZF3	1
SGMS2	1
SESTD1	1
MEDAG	1
GLT8D2	1
DNALI1	1
PDE5A	1
C11orf96	1
NAAA	1
PLEKHH2	1
RASSF3	1
SLC2A13	1
PTAFR	1
CPNE5	1
AFF3	1
DIP2A	1
SFMBT2	1
GUCY1A3	1
TSPAN2	1
KLF12	1
IKBIP	1
ITGA9	1
TMEM119	1
ZBTB46	1
DCUN1D3	1
DTX1	1
TMC8	1
HS3ST3B1	1
TBCEL	1
PTPRJ	1
TAPT1	1
RHBDD1	1
2002-03-01	1
ERP27	1
ACE	1
SUSD2	1
DDX26B	1
MAGI2-AS3	1
SCARF2	1
STAMBPL1	1
EPSTI1	1
TSPAN11	1
PAQR8	1
GPX8	1
TBC1D24	1
PIK3R5	1
EBF1	1
FAM65C	1
JAK3	1
S1PR2	1
LRCH2	1
CYP4X1	1
TCEAL7	1
CPAMD8	1
ST6GALNAC1	1
MRGPRF	1
CLIC6	1
POU2F2	1
SPTLC3	1
RERG	1
ENPP5	1
DNAJC15	1
FGD3	1
TNFRSF19	1
EVA1A	1
UNC5C	1
CDC42EP5	1
C4orf32	1
IFITM10	1
IGDCC4	1
EMCN	1
ANXA2R	1
SHANK3	1
OSBPL7	1
FGD4	1
CTSB	1
LINC00261	1
PTEN	1
CEP85L	1
ADPRH	1
NAPSB	1
DDIT4L	1
ZG16B	1
NAP1L5	1
KIAA1211L	1
GIMAP7	1
CCNG2	1
CLMP	1
RASGRF2	1
DDX60L	1
DISP1	1
RSPO3	1
LSAMP	1
FCHO2	1
SLC44A3	1
PRELP	1
VSIG2	1
EPB41L4A	1
GRASP	1
NFIX	1
PCED1B	1
CAMK2N1	1
RBM43	1
BCL6B	1
CLDN11	1
PWWP2A	1
ZNF844	1
C10orf128	1
GGTA1P	1
SHROOM3	1
ZBED3	1
GAB3	1
PARD3B	1
SOAT1	1
VAPA	1
SLC44A1	1
USP9Y	1
PPP1R9A	1
SLC22A15	1
SCN7A	1
C1orf162	1
RAP1A	1
DENND5B	1
PGR	1
CAMK2D	1
TMTC2	1
MS4A1	1
HAGLR	1
NALCN	1
PEAR1	1
BHLHE22	1
LRG1	1
SPIN4	1
CYYR1	1
RASAL3	1
PREX2	1
LINC-PINT	1
CLDN23	1
TPR	1
SERPINB1	1
CPED1	1
GUCY1A2	1
TOX2	1
CYS1	1
CLK4	1
GPR146	1
ADRBK2	1
RORC	1
BZRAP1-AS1	1
SLIT2	1
SNX20	1
FAM162B	1
MAMDC2	1
ATOH8	1
PCM1	1
CD82	1
SFTA3	1
ADAMTS15	1
GPR68	1
ADTRP	1
RAB30	1
EHD4	1
GPALPP1	1
GPR39	1
CMKLR1	1
HSPA12B	1
NRP2	1
TNFSF15	1
PGM2L1	1
ANKRD29	1
KPNA5	1
SPATA18	1
FAM26F	1
TWIST2	1
GLIS3	1
TMEM88	1
FAM19A5	1
ANKDD1A	1
CAPN13	1
FAM46B	1
GPATCH2L	1
LUM	1
TLR8	1
ATP6V0A2	1
LRRK2	1
P2RY8	1
VEPH1	1
ZNF608	1
CNTN3	1
SCARA5	1
FOXP1	1
FRMD3	1
PI15	1
BEX5	1
C9orf152	1
GPR114	1
RNF213	1
SVIP	1
TM4SF18	1
RSPH1	1
PDE7B	1
MCOLN2	1
PCAT19	1
OSM	1
ELP2	1
DDX17	1
MRVI1	1
HIC1	1
LINC00926	1
ST8SIA4	1
DOCK5	1
PRPF38B	1
PRDM6	1
SERPINA1	1
GLDN	1
HAS2	1
SCGB3A1	1
SLFN5	1
CD84	1
RTKN2	1
IRX1	1
CD5	1
LRRC46	1
PKHD1L1	1
RSPH9	1
LRP2	1
COL6A6	1
ATP11A	1
APBB1IP	1
FCRL3	1
FKBP7	1
PDE1A	1
FCRL5	1
CYSLTR1	1
ANGPTL1	1
EOMES	1
IRAK2	1
GBGT1	1
C14orf132	1
PALD1	1
MYCT1	1
CCM2L	1
GIMAP2	1
PCDH20	1
HECW2	1
DNM3OS	1
MACC1	1
LRRC4C	1
SLA2	1
GPR133	1
ZNF880	1
TTC17	1
DNAH5	1
PRDM16	1
SPIB	1
PNKD	1
TBX5-AS1	1
SLC38A5	1
GSPT1	1
SAMHD1	1
CALCRL	1
BOD1L1	1
CPM	1
INPP4B	1
HIVEP3	1
RASEF	1
LOC100505501	1
ISM1	1
RNF125	1
GALM	1
HCFC2	1
DYX1C1	1
MACROD2	1
SLC41A2	1
GIMAP8	1
ST6GALNAC3	1
NRROS	1
LOC729970	1
FCRLA	1
MAML2	1
VSTM4	1
RHOJ	1
SLC8A1	1
MCEMP1	1
RBMS3	1
ZEB2	1
SREK1	1
ADAMTS8	1
GXYLT2	1
ARMC9	1
KIAA1377	1
C7	1
LINC01215	1
SEC22C	1
NLRC3	1
CTLA4	1
SCN4B	1
SLC25A45	1
GPR110	1
HHIP-AS1	1
ZNF667	1
LRRC10B	1
KCNJ5	1
MYOCD	1
PLEKHA2	1
FAM150B	1
MLKL	1
GPIHBP1	1
DYNLRB2	1
TMEM255B	1
SYTL3	1
TMEM71	1
UBASH3B	1
KIF1C	1
GBP5	1
KIF26B	1
CACNA1C	1
ATXN3	1
IRF1	1
FMNL3	1
AVPR1A	1
PRRX1	1
UACA	1
RPS27L	1
FAR2	1
SNTN	1
ZNF542P	1
MMP28	1
C1QTNF7	1
GALNT2	1
FAM81B	1
UBE2D3	1
PYHIN1	1
TBX5	1
SCARNA17	1
SATB1	1
SCNN1G	1
C4orf29	1
XDH	1
ZBP1	1
RNF180	1
SPATA6	1
CHSY3	1
TMEM86A	1
TMED5	1
SLC26A9	1
GLUL	1
FIGN	1
NFAM1	1
ZDHHC21	1
RFX3	1
PARP8	1
CEP128	1
KCNT2	1
FAM105A	1
SHROOM4	1
ITSN1	1
MRC2	1
ARHGAP25	1
CD22	1
SFTPC	1
AQP3	1
CSPG5	1
ACACB	1
SYDE1	1
KIAA0226L	1
LMF1	1
TFEB	1
PKNOX2	1
PIGX	2
KLK8	2
CNOT7	2
SCIN	2
IRF6	2
BNC1	2
MPP4	2
ACVR1C	2
STX6	2
ANLN	2
SPRR4	2
PHC3	2
C5orf22	2
HS6ST2	2
PROM2	2
AXDND1	2
KCNG3	2
FIGNL1	2
SCAMP1	2
SLFN5	2
WFDC12	2
TIGD1	2
DSG2	2
C9orf72	2
CEP19	2
DGKH	2
SDE2	2
ATL2	2
ABCA13	2
VKORC1L1	2
CHRM3	2
AJUBA	2
SLAMF9	2
DTD2	2
FMO9P	2
RHOB	2
RAB7B	2
GPNMB	2
MYO10	2
CNOT1	2
SPTLC1	2
GALNT18	2
TMEM185A	2
OGDH	2
LYNX1	2
PTPRO	2
ZADH2	2
COCH	2
CENPL	2
UEVLD	2
TK1	2
OSGIN2	2
DNAJB9	2
CRTAP	2
MBP	2
ATP11B	2
ETV4	2
TTC30B	2
LMNA	2
ZNF57	2
DUOXA1	2
IPP	2
PHLDB2	2
CLDN20	2
B3GNT5	2
C1orf110	2
WDR66	2
EPT1	2
ARMC8	2
PAK6	2
ADAM9	2
APOL4	2
AP1S3	2
XRN1	2
TRIB3	2
AGAP2-AS1	2
IGFBP5	2
KRTAP19-1	2
FAM83C	2
LOC100652770	2
FAM201A	2
TTBK2	2
PLD1	2
TMEM17	2
SLC25A43	2
CD44	2
PTRF	2
LINC00592	2
LINC00662	2
FRRS1L	2
FOXN1	2
TMTC3	2
LOC283352	2
LINC01206	2
AMN	2
FAM83B	2
YTHDF3	2
A2ML1	2
CEBPZOS	2
C16orf72	2
SLC44A5	2
CYSRT1	2
AADACP1	2
DACT2	2
DSP	2
NDRG1	2
MCL1	2
JUP	2
CDH1	2
BHLHE40	2
SLC7A5	2
TNFAIP1	2
SLC2A1	2
SYPL1	2
SDC1	2
EMP1	2
ETS2	2
DPYSL3	2
PTDSS1	2
PPIF	2
MYH11	2
ZFP36	2
DUSP3	2
TNC	2
SCARB2	2
EGR1	2
DHCR7	2
MYOF	2
KRT5	2
NR3C1	2
TBL1X	2
DVL3	2
SETX	2
EGFR	2
CREBL2	2
ALDOC	2
KPNA1	2
LDLR	2
ARL2BP	2
RALB	2
BRD4	2
BLMH	2
DKK3	2
AMFR	2
ARL4C	2
SLC16A1	2
LAMC2	2
TACSTD2	2
ABCF3	2
IGSF3	2
CTSK	2
PRSS23	2
TRIB2	2
TRIM29	2
DLG1	2
CRMP1	2
SERPINE1	2
2007-03-01	2
STK17A	2
HIST2H2BE	2
FOXO1	2
SLC7A8	2
GPC1	2
SLC1A3	2
ABCC1	2
MMP14	2
GPX2	2
CXCL8	2
ADM	2
GCLC	2
PLAGL2	2
NAGA	2
ADAM12	2
ARFGEF1	2
FH	2
PIAS3	2
MTSS1	2
CHST15	2
FECH	2
FBN2	2
RFC5	2
NOTCH3	2
CAV2	2
UGDH	2
PSD3	2
SOCS2	2
GALNT3	2
NELL2	2
ARHGAP32	2
STC2	2
ABCA1	2
ADIRF	2
ARL4D	2
IFIT5	2
TRIM38	2
COBLL1	2
PROCR	2
DFNA5	2
DIO2	2
FZD7	2
PPFIBP1	2
ADCY7	2
MPZL2	2
DDX28	2
TPD52L1	2
SEMA3C	2
VSNL1	2
USP46	2
MMP11	2
THBD	2
PLCB4	2
CXCL9	2
GCLM	2
ACVR1	2
CA12	2
FZD6	2
NUPL2	2
PAWR	2
LPAR1	2
ME1	2
NRCAM	2
CELF1	2
TPST1	2
ZBTB43	2
CEBPG	2
GULP1	2
NEO1	2
PIK3CA	2
FGFR3	2
MAOA	2
ACPP	2
EFS	2
IFI44L	2
PDCL	2
FZD1	2
SNCA	2
PTPRZ1	2
PC	2
DOLK	2
EVPL	2
DMTN	2
MYO5A	2
ST6GALNAC2	2
ABCG1	2
N4BP1	2
DKK1	2
TFAP2A	2
DIEXF	2
DSC2	2
HLF	2
ARHGEF5	2
TAP2	2
HOXB7	2
EML1	2
TYMP	2
FST	2
SHROOM2	2
CSTA	2
PFN2	2
CDK5R1	2
FGFBP1	2
TGFA	2
IL1B	2
ARHGEF4	2
NEFM	2
RBM19	2
UST	2
PSPH	2
IL1RAP	2
PEX13	2
ADD2	2
DDC	2
MN1	2
CBR3	2
SMAD3	2
CALB2	2
BCHE	2
KLK11	2
GJB3	2
DPYSL4	2
SRPX2	2
PTPN14	2
OAS1	2
ABHD2	2
CHST1	2
BMP1	2
ROR2	2
HRH1	2
CALB1	2
FLAD1	2
POMC	2
DIAPH2	2
OSMR	2
ADAM17	2
DUS4L	2
SLC27A2	2
GSR	2
KLK13	2
TCP11L1	2
ITGB8	2
MMP3	2
HSD17B1	2
S100A12	2
BDKRB2	2
JAKMIP2	2
ADORA2B	2
OMD	2
RAB3B	2
SETBP1	2
WNT5A	2
PRRX1	2
TNFAIP6	2
S100A3	2
MERTK	2
DSC3	2
REL	2
ADAM23	2
CSNK2A1	2
HIST1H3H	2
SOX15	2
MCC	2
ADAMDEC1	2
MOCS3	2
GJB5	2
CLCA2	2
ENTPD3	2
MAGEB2	2
NRG1	2
P2RY2	2
PTHLH	2
FOXD1	2
PEX10	2
SLCO1B3	2
BDNF	2
DGKG	2
SERPINB7	2
F2RL1	2
B4GALNT1	2
ZNF365	2
AIM2	2
CEACAM1	2
GPR56	2
NR0B1	2
KRT31	2
EPB41L3	2
BFSP1	2
CHST7	2
PTH2R	2
WISP1	2
ADCY8	2
SEMA3F	2
FOXE1	2
CH25H	2
RUSC1	2
SCN9A	2
MFN1	2
FRK	2
ALOX12	2
ACSL1	2
DSC1	2
TFRC	2
TP63	2
TNFSF4	2
BDKRB1	2
MR1	2
ARTN	2
SPAST	2
PPP2R3A	2
PSEN1	2
KRT13	2
HMGA2	2
NAB1	2
CYP2C18	2
ABCC3	2
FGFR2	2
MALT1	2
MID2	2
LRP8	2
PITX1	2
PPARG	2
WNT4	2
EZR	2
C1S	2
ID1	2
JAG1	2
TM9SF1	2
NDRG4	2
PRPF4	2
FOS	2
TUBB6	2
BICD2	2
KLF5	2
CBR1	2
SFN	2
CA2	2
ADCY3	2
MAF	2
DDIT3	2
TM4SF1	2
PTN	2
BAIAP2	2
NSG1	2
BMP7	2
SLC1A4	2
PAK1	2
PGF	2
RIN2	2
ASTN2	2
HMMR	2
CDKN3	2
GAS2L1	2
KLK10	2
PPP3CB	2
VLDLR	2
ARNTL	2
LPHN3	2
SPP1	2
RIT1	2
COLGALT2	2
RHOD	2
MSC	2
RAD51D	2
CYP2E1	2
MRPS12	2
UPK1B	2
IL1A	2
KCNJ15	2
CCL11	2
RGS20	2
HIPK3	2
URI1	2
TLR1	2
PPFIA1	2
DDX52	2
RASSF9	2
ERAP1	2
MAGEA11	2
SLCO3A1	2
ALDH3A2	2
FUT2	2
KLHL20	2
CLIP1	2
PAK7	2
ASPH	2
COL4A6	2
MLLT11	2
ITPR1	2
SERPINB13	2
SC5D	2
MSH6	2
PAFAH1B1	2
HOPX	2
IFNGR1	2
PDLIM5	2
BDH1	2
VAMP4	2
NRP2	2
SERPINB4	2
MTUS1	2
IGFBP3	2
SDC2	2
MAP1B	2
ANKRD12	2
YIPF6	2
SULF1	2
KIAA0930	2
ENDOD1	2
TMEM194A	2
EHBP1	2
IL1RN	2
SMURF1	2
PHLPP1	2
CAMSAP2	2
GAPVD1	2
DNAJB5	2
PLEKHG3	2
MEGF9	2
[truncated: 1,476 more rows]
