# Supplementary material for: Enhanced MAPK signaling drives ETS1-mediated induction of miR-29b leading to downregulation of TET1 and changes in epigenetic modifications in a subset of lung SCC
Source: Oncogene. 2016 Jan 18;35(33):4345–57. doi: 10.1038/onc.2015.499 (PMC4994018; doi:10.1038/onc.2015.499)
Supplement: Supplementary Table S3 [file onc2015499x10.xlsx]

## Sheet: Sheet1
IC50	Drug	Iressa	AZD9291	AZD4547	Selumetinib	AZD5363	GDC-0941	AZD2014	AZD2230	AZD6738
Cluster	Target	EGFR	EGFRT790 M	FGFR	MEK	AKT	PI3Ka	mTOR	IKK	ATR
1	EBC-1	11.57	4.432	13.9	3.929	1.013	0.4599	0.3627	4.267	3.548
1	HCC-15	24.18	4.79	8.665	30	30	3.862	0.6687	1.473	13.6
1	NCI-H1703	7.862	3.066	3.087	30	5.204	0.1419	0.1361	4.572	0.5376
1	NCI-H1869	0.2013	0.3564	5.996	0.1541	7.556	0.1715	0.07953	20.43	9.133
1	NCI-H2170	0.9673	0.05482	11.39	30	22.46	1.77	0.5062	6.288	1.491
1	NCI-H226	18.17	3.036	0.1807	2.385	30	1.239	0.2205	4.358	3.488
1	NCI-H2286	17.7	4.173	3.673	30	9.919	0.7697	0.09611	5.189	1.427
1	NCI-H596	17.39	6.205	16.31	30	0.8328	0.1651	0.1847	30	9.461
1	NCI-H647	11	2.567	9.226	30	10.87	1.017	0.2732	4.209	1.097
1	RERF-LC-Sq1	1.241	0.4662	12.5	24.37	0.2007	0.2964	0.1491	4.465	3.381
1	SK-MES-1	5.531	2.122	7.858	30	30	0.7502	0.1763	17.67	1.086
1	SW 900	22.92	10.29	27.05	15.33	30	0.8168	0.5458	11.68	3.606
2	HARA	6.199	1.263	6.93	30	1.498	0.3502	0.3596	0.764	0.6069
2	LUDLU-1	2.336	2.413	5.496	30	13.69	0.4759	1.727	2.187	0.9148
3	LK-2	16.62	3.04	0.0424	30	15.25	0.2235	0.0484	3.683	2.273
3	NCI-H520	21.02	5.592	1.032	30	2.526	0.2403	0.1032	3.215	2.609
LOG10(IC50)
1	EBC-1	-1.06333	-0.6466	-1.14301	-0.594282	-0.00560945	0.337337	0.440452	-0.630123	-0.549984
1	HCC-15	-1.38346	-0.680336	-0.937769	-1.47712	-1.47712	-0.586812	0.174769	-0.168203	-1.13354
1	NCI-H1703	-0.895533	-0.486572	-0.489537	-1.47712	-0.716337	0.848018	0.866142	-0.660106	0.269541
1	NCI-H1869	0.696156	0.448062	-0.777862	0.812197	-0.878292	0.765736	1.09947	-1.31027	-0.960613
1	NCI-H2170	0.0144388	1.26106	-1.05652	-1.47712	-1.35141	-0.247973	0.295678	-0.798513	-0.173478
1	NCI-H226	-1.25935	-0.482302	0.743042	-0.377488	-1.47712	-0.0930713	0.656591	-0.639287	-0.542576
1	NCI-H2286	-1.24797	-0.620448	-0.565021	-1.47712	-0.996468	0.113679	1.01723	-0.715084	-0.154424
1	NCI-H596	-1.2403	-0.792742	-1.21245	-1.47712	0.0794593	0.782253	0.733533	-1.47712	-0.975937
1	NCI-H647	-1.04139	-0.409426	-0.965013	-1.47712	-1.03623	-0.00732095	0.563519	-0.624179	-0.0402066
1	RERF-LC-Sq1	-0.0937718	0.331428	-1.09691	-1.38686	0.697453	0.528122	0.826522	-0.649821	-0.529045
1	SK-MES-1	-0.742804	-0.326745	-0.895312	-1.47712	-1.47712	0.124823	0.753748	-1.24724	-0.0358298
1	SW 900	-1.36021	-1.01242	-1.43217	-1.18554	-1.47712	0.0878843	0.262966	-1.06744	-0.557026
2	HARA	-0.792322	-0.101403	-0.840733	-1.47712	-0.175512	0.455684	0.44418	0.116907	0.216883
2	LUDLU-1	-0.368473	-0.382557	-0.740047	-1.47712	-1.1364	0.322484	-0.237292	-0.339849	0.0386738
3	LK-2	-1.22063	-0.482874	1.37263	-1.47712	-1.18327	0.650722	1.31515	-0.566202	-0.356599
3	NCI-H520	-1.32263	-0.747567	-0.0136797	-1.47712	-0.402433	0.619246	0.98632	-0.507181	-0.416474
Cluster1	Average of the cluster	-0.801462	-0.284753	-0.819045	-1.08932	-0.842993	0.221056	0.640885	-0.832282	-0.448593
Cluster2		-0.580397	-0.24198	-0.79039	-1.47712	-0.655958	0.389084	0.103444	-0.111471	0.127778
Cluster3		-1.27163	-0.61522	0.679477	-1.47712	-0.792852	0.634984	1.15074	-0.536691	-0.386537
Total		-0.8326	-0.320715	-0.628148	-1.18627	-0.813346	0.293801	0.637437	-0.705232	-0.36879
Cluster1	Cluster-Total	0.0311383	0.0359619	-0.190897	0.0969507	-0.0296472	-0.0727445	0.0034486		-0.0798035
Cluster2		0.252203	0.0787344	-0.162242	-0.290852	0.157388	0.0952835	-0.533993		0.496568
Cluster3		-0.439032	-0.294506	1.30763	-0.290852	0.0204945	0.341184	0.513301		-0.0177471
