# Supplementary material for: Enhanced MAPK signaling drives ETS1-mediated induction of miR-29b leading to downregulation of TET1 and changes in epigenetic modifications in a subset of lung SCC
Source: Oncogene. 2016 Jan 18;35(33):4345–57. doi: 10.1038/onc.2015.499 (PMC4994018; doi:10.1038/onc.2015.499)
Supplement: Supplementary Table S4 [file onc2015499x11.xlsx]

## Sheet: Sheet1
Gene Set Enrichment Analysis (GSEA)
	TCGA							Cell Line
NAME	SIZE	ES	NES	NOM p-val	FDR q-val	FWER p-val	RANK AT MAX	SIZE	ES	NES	NOM p-val	FDR q-val	FWER p-val	RANK AT MAX
Cluster 1 - Immune-evasion subtype
EGFR_UP.V1_UP	191	0.610805	2.08017	0	0	0	5004	189	0.433966	1.92716	0	0.000371151	0.002	4308
RAF_UP.V1_UP	190	0.541375	1.84362	0	0.000208488	0.004	4788	190	0.394607	1.77289	0	0.00295432	0.03	4686
HINATA_NFKB_IMMU_INF	17	0.761376	1.8843	0	7.52137e-05	0.001	1917	17	0.630327	1.79097	0.0036036	0.00280329	0.023	5082
Cluster 2 - Replication-stress associated subtype
REACTOME_ACTIVATION_OF_ATR_IN_RESPONSE_TO_REPLICATION_STRESS	35	0.647729	2.32799	0	0.000114717	0.001	5640	34	0.476587	1.66918	0.004662	0.106741	0.974	7447
NFE2L2.V2	391	0.219152	1.12726	0.0932203	0.33441	0.999	1699	391	0.415234	2.18429	0	0	0	3045
SIRNA_EIF4GI_UP	93	0.239329	1.01855	0.432432	0.594443	0.716	3572	89	0.405397	1.74525	0	0.00816867	0.037	2669
Cluster 3 - Neuroendocrine subtype
CAHOY_NEURONAL	99	0.530494	1.67249	0	0.00601085	0.023	3664	98	0.320264	1.39265	0.0355872	0.0716759	0.555	2146
BCAT_GDS748_DN	44	0.436039	1.25249	0.136842	0.361465	1	1918
BCAT_GDS748_UP								47	0.466682	1.78229	0.00286533	0.00408529	0.019	1133
ESC_V6.5_UP_EARLY.V1_UP	165	0.387095	1.28637	0.0327533	0.290182	1	4018	155	0.345107	1.5826	0	0.0171348	0.119	3728
