# Supplementary material for: Enhanced MAPK signaling drives ETS1-mediated induction of miR-29b leading to downregulation of TET1 and changes in epigenetic modifications in a subset of lung SCC
Source: Oncogene. 2016 Jan 18;35(33):4345–57. doi: 10.1038/onc.2015.499 (PMC4994018; doi:10.1038/onc.2015.499)
Supplement: Supplementary Table S5 [file onc2015499x12.xlsx]

## Sheet: Differentially expressed miRs
TCGA				Cell Lines
microRNA	p-value	q-value		microRNA	p-value	q-value
hsa-mir-155	2.18e-05	0.000123554		hsa-miR-221	0.0077083	0.284962
hsa-mir-146a	0.000534484	0.00185673		hsa-miR-100	0.0196418	0.455399
hsa-mir-146b	4.38e-08	5.46e-07		hsa-miR-125b	0.00933448	0.311462
hsa-mir-142	0.00718813	0.0177034		hsa-miR-222	0.00330602	0.15597
hsa-mir-29b-2	7.69e-05	0.000367466		hsa-miR-221*	0.0150554	0.38912
hsa-mir-29b-1	5.05e-05	0.00026436		hsa-miR-4299	0.0419966	0.660343
hsa-mir-29c	0.00679483	0.0167864		hsa-miR-22*	0.0207063	0.464403
hsa-mir-29a	7.42e-08	8.67e-07		hsa-miR-29c	0.0047238	0.195862
hsa-mir-150	0.000268613	0.00105349		hsa-miR-29b	0.00028837	0.0263047
hsa-mir-147b	0.00929634	0.0222855		hsa-miR-29a	0.000144259	0.0180921
hsa-mir-3614	0.00474343	0.0123432		hsa-miR-22	0.00010267	0.0175425
hsa-mir-223	1.39e-07	1.55e-06		hsa-miR-21	3.73e-06	0.00127741
hsa-mir-511-2	1.4e-06	1.2e-05		hsa-miR-21*	8.5e-05	0.0166107
hsa-mir-511-1	1.4e-06	1.2e-05		hsa-miR-29b-1*	0.0295472	0.524925
hsa-mir-338	3.69e-05	0.000202701		hsa-let-7f-1*	0.0332858	0.555148
hsa-mir-30a	5.39e-07	5.49e-06		hsa-miR-27a	0.00141143	0.0878074
hsa-mir-100	3.48e-12	2.12e-10		hsa-miR-23a	0.000820187	0.0623348
hsa-mir-195	0.0225781	0.0469911		hsa-miR-4317	0.0113323	0.336239
hsa-mir-1-2	0.015596	0.0342506		hsa-miR-99b	0.0010425	0.0713114
hsa-mir-3926-1	0.0294885	0.0599603		hsa-miR-125a-5p	0.000377744	0.0322918
hsa-mir-3117	0.014519	0.0323999		hsa-let-7e	0.000130662	0.0180921
hsa-mir-21	5.18e-09	1.02e-07		hsa-miR-628-5p	0.0106814	0.334483
hsa-mir-99a	0.0120065	0.0279211		hsa-miR-429	0.0277183	0.505565
hsa-let-7c	0.0147457	0.0327317		hsa-miR-200a*	0.0179453	0.430727
hsa-mir-125b-2	0.00313415	0.00864707		hsa-miR-141*	0.0184026	0.434061
hsa-mir-1468	2.94e-05	0.000163038		hsa-miR-205	0.0400116	0.651545
hsa-mir-217	0.0098422	0.0234925		hsa-miR-203	0.0323614	0.553335
hsa-mir-181d	0.0022035	0.00639961		hsa-miR-583	0.02349	0.479006
hsa-mir-181c	6.01e-05	0.000305487		hsa-miR-3654	0.0261583	0.495043
hsa-mir-181b-1	3.68e-08	4.69e-07		hsa-miR-455-5p	0.00179942	0.103981
hsa-mir-181a-1	1.59e-06	1.33e-05		hsa-miR-455-3p	0.00918693	0.311462
hsa-mir-3913-1	7.94e-07	7.52e-06		hsa-miR-3679-5p	0.0174691	0.426724
hsa-mir-212	0.00138435	0.00441885		hsa-miR-3137	0.0322185	0.553335
hsa-mir-132	0.0495675	0.0890719		hsa-miR-129*	0.0302392	0.530675
hsa-mir-22	5.69e-07	5.69e-06		hsa-miR-345	0.0243113	0.479421
hsa-mir-874	0.0037291	0.00998649		hsa-miR-1471	0.014327	0.38912
hsa-mir-125b-1	0.00226644	0.00651465		hsa-miR-514b-5p	0.0331646	0.555148
hsa-mir-361	0.0358207	0.0696889		hsa-miR-513b	0.0493752	0.734934
hsa-mir-326	0.00297689	0.00829602		hsa-miR-3926	0.0408115	0.655364
hsa-mir-1976	0.00177554	0.00544559		hsa-miR-513a-5p	0.0220625	0.471626
hsa-mir-330	0.0283841	0.0583693		hsa-miR-3652	0.0245507	0.479421
hsa-mir-193a	0.00167718	0.00523125		hsa-miR-4298	0.00817363	0.294265
hsa-mir-139	0.0217934	0.0458468		hsa-miR-3141	0.0412011	0.655364
hsa-mir-99b	0.000409955	0.00152765		hsv2-miR-H22	0.0227775	0.479006
hsa-mir-125a	0.00155462	0.00487442		hsa-miR-944	6.5e-08	4.45e-05
hsa-let-7e	0.00224896	0.00649011		hsa-miR-205*	0.000465444	0.0374647
hsa-mir-3917	0.000813241	0.00270583		hsa-miR-149	0.0237205	0.479006
hsa-let-7b	0.00409883	0.0108136		hsa-miR-9*	0.00190026	0.103981
hsa-mir-28	0.000171287	0.000727684		hsa-miR-9	0.00404187	0.178355
hsa-mir-10b	0.000189717	0.000794743		hsa-miR-1301	0.0145783	0.38912
hsa-mir-10a	0.0431627	0.079993		hsa-miR-148b	0.00398589	0.178355
hsa-mir-383	0.0465115	0.0848333		hsa-miR-196b	0.0238123	0.479006
hsa-mir-3678	0.0341457	0.0674312		hsa-miR-421	0.00618388	0.248911
hsa-mir-592	0.034391	0.0676736		hsa-miR-342-3p	0.0489127	0.734934
hsa-mir-499	0.000449341	0.00160848		hsa-miR-215	0.048163	0.734934
hsa-mir-135a-1	0.00408582	0.0108136		hsa-miR-194	0.00740418	0.281374
hsa-mir-1251	0.000420609	0.00156026		hsa-miR-454	0.0111145	0.336239
hsa-mir-548b	3.31e-06	2.34e-05		hsa-miR-24-1*	0.0107587	0.334483
hsa-mir-375	8.35e-07	7.77e-06		hsa-miR-301a	0.00843194	0.295745
hsa-mir-548f-1	0.0370945	0.0707165		hsa-miR-101	0.0213683	0.471543
hsa-mir-374c	0.0159277	0.0347009		hsa-miR-512-3p	0.0495091	0.734934
hsa-mir-135b	0.0485137	0.087629		hsa-miR-3689a-5p	0.0348483	0.574479
hsa-mir-1293	0.000241905	0.000962324		hsa-miR-20a*	0.00285492	0.139447
hsa-mir-639	3.36e-06	2.34e-05		hsa-miR-19b-1*	0.00974299	0.31722
hsa-mir-1181	0.0156675	0.0342687		hsa-miR-19b	0.00658775	0.257286
hsa-mir-3652	0.00182674	0.0055717		hsa-miR-17*	0.0150757	0.38912
hsa-mir-3618	0.000614085	0.00208092		hsa-miR-20a	0.00244538	0.12371
hsa-mir-618	0.00337753	0.00913332		hsa-miR-17	0.00116735	0.0758988
hsa-mir-612	0.0105936	0.0247464		hsa-miR-20b	0.0018856	0.103981
hsa-mir-548a-3	0.00817966	0.019992		hsa-miR-18b	0.0267753	0.495043
hsa-mir-466	0.000451195	0.00160848		hsa-miR-92a-1*	0.0206058	0.464403
hsa-mir-1911	0.0029745	0.00829602		hsa-miR-199b-5p	0.0142915	0.38912
hsa-mir-183	3.78e-10	1.04e-08		hsa-miR-199a-3p	0.00200765	0.105654
hsa-mir-182	1.29e-06	1.16e-05		hsa-miR-875-5p	0.000158405	0.0180921
hsa-mir-96	3.49e-08	4.56e-07		hsa-miR-338-3p	0.000158609	0.0180921
hsa-mir-200c	0.00191181	0.00575174		hsa-miR-342-5p	0.000179251	0.0188615
hsa-mir-141	4.74e-06	3.14e-05		hsa-miR-92a	0.0261953	0.495043
hsa-mir-200b	0.000113912	0.000521464		hsa-miR-105	0.000961773	0.0692563
hsa-mir-200a	0.000237347	0.000950942		hsa-miR-767-5p	0.00430879	0.184224
hsa-mir-429	0.00028712	0.00111787		hsa-miR-204	2.71e-07	0.000123623
hsa-mir-219-1	3.08e-06	2.26e-05		hsa-miR-142-3p	4.61e-09	6.31e-06
hsa-mir-651	4.3e-07	4.54e-06		hsa-miR-142-5p	6.02e-06	0.0016484
hsa-mir-3651	4.31e-06	2.89e-05		hsa-miR-499-5p	2.38e-05	0.00542614
hsa-mir-3687	3.38e-06	2.34e-05		hsa-miR-592	0.0117956	0.336239
hsa-mir-3648	5.84e-07	5.73e-06		hsa-miR-211	0.0117881	0.336239
hsa-mir-663	0.000429627	0.00157015		hsa-miR-301b	0.000235946	0.0230556
hsa-mir-1248	5.86e-12	3.21e-10		hsa-miR-335*	0.0153635	0.389201
hsa-mir-20a	5.94e-09	1.05e-07		hsa-miR-335	0.0291391	0.524486
hsa-mir-17	6.07e-11	2.09e-09		hsa-miR-340*	0.0163973	0.407829
hsa-mir-19b-1	1.89e-06	1.52e-05		hsa-miR-340	0.0218408	0.471626
hsa-mir-18a	9.44e-09	1.57e-07		hsa-miR-16	0.0266128	0.495043
hsa-mir-19b-2	1.87e-06	1.52e-05		hsa-miR-30e	0.0495339	0.734934
hsa-mir-19a	5.06e-05	0.00026436
hsa-mir-15a	0.032342	0.0644857
hsa-mir-18b	0.000206036	0.00083782
hsa-mir-545	9.12e-05	0.000428147
hsa-mir-106a	0.00553403	0.0141986
hsa-mir-16-1	0.00204013	0.00609034
hsa-mir-3653	5.64e-05	0.000291905
hsa-mir-3647	0.00597125	0.0149678
hsa-mir-3607	0.0320468	0.0642138
hsa-mir-1277	0.00149101	0.00470414
hsa-mir-590	0.00131777	0.00425056
hsa-mir-616	0.000574831	0.00197229
hsa-mir-577	1.32e-11	6.6e-10
hsa-mir-505	0.000204237	0.00083782
hsa-mir-301b	4.32e-11	1.58e-09
hsa-mir-301a	0.00015079	0.000657042
hsa-mir-130b	9.23e-17	1.98e-14
hsa-mir-345	9.41e-06	5.61e-05
hsa-mir-331	4.39e-05	0.000236388
hsa-mir-103-2	3.34e-08	4.46e-07
hsa-mir-32	8.67e-06	5.23e-05
hsa-mir-33a	2.14e-13	1.96e-11
hsa-mir-33b	1.73e-07	1.9e-06
hsa-mir-16-2	7.69e-06	4.69e-05
hsa-mir-15b	5.83e-09	1.05e-07
hsa-mir-454	0.00431541	0.0112827
hsa-mir-7-1	0.000958878	0.00313414
hsa-mir-570	6.64e-05	0.000331418
hsa-mir-374b	0.00586078	0.0147561
hsa-mir-1291	0.00175387	0.00540907
hsa-mir-581	0.000548148	0.00189256
hsa-mir-641	0.00376438	0.0100317
hsa-mir-556	0.000346325	0.0013249
hsa-mir-3684	5.3e-06	3.39e-05
hsa-mir-1271	1.19e-06	1.09e-05
hsa-mir-455	0.00119899	0.003894
hsa-mir-210	1.19e-08	1.86e-07
hsa-mir-551b	0.000431874	0.00157015
hsa-mir-196b	0.000895727	0.00296183
hsa-mir-363	0.00034995	0.0013249
hsa-mir-20b	2.4e-06	1.83e-05
hsa-mir-676	0.000672859	0.00225233
hsa-mir-3928	6.94e-07	6.69e-06
hsa-mir-659	0.00011237	0.000518381
hsa-mir-194-2	0.000221433	0.000893874
hsa-mir-194-1	0.000264296	0.00104392
hsa-mir-192	2.79e-05	0.000156298
hsa-mir-561	0.0423816	0.0788696
hsa-mir-576	0.03634	0.0700051
hsa-mir-548v	0.0148146	0.0327936
hsa-mir-30e	0.0432348	0.079993
hsa-mir-548s	0.0324214	0.0644857
hsa-mir-3170	0.0162199	0.0350926
hsa-mir-7-2	0.034815	0.0682624
hsa-mir-643	0.0318305	0.0640045
hsa-mir-320e	0.0352009	0.0687689
hsa-mir-219-2	0.0407958	0.0764385
hsa-mir-3682	0.00229487	0.00656158
hsa-mir-3942	0.0225988	0.0469911
hsa-mir-548k	0.0204304	0.043303
hsa-mir-3909	0.0239845	0.0494996
hsa-mir-3157	0.00264868	0.00749538
hsa-mir-580	0.0227373	0.0471051
hsa-mir-3944	0.0391493	0.0738547
hsa-mir-378c	0.00563869	0.0142661
hsa-mir-378b	0.00309849	0.00859152
hsa-mir-3140	0.0285301	0.0584419
hsa-mir-1910	2.61e-08	3.59e-07
hsa-mir-573	0.0207245	0.0437595
hsa-mir-1255a	0.0440089	0.0810701
hsa-mir-3199-1	0.00330537	0.008983
hsa-mir-1908	0.0151176	0.0333302
hsa-mir-548t	0.0359239	0.0696889
hsa-mir-2110	0.0370715	0.0707165
hsa-mir-3620	0.00645087	0.0160968
hsa-mir-1229	0.0370985	0.0707165
hsa-mir-1292	0.000376001	0.00141362
hsa-mir-3187	0.00513818	0.0132426
hsa-mir-1227	0.00146365	0.00464476
hsa-mir-3691	0.0457624	0.0840211
hsa-mir-1237	0.0463383	0.0847943
hsa-mir-550a-1	0.00561982	0.0142661
hsa-mir-339	0.000145094	0.000637913
hsa-mir-3676	0.0294689	0.0599603
hsa-mir-1249	0.000428757	0.00157015
hsa-mir-504	3.7e-06	2.51e-05
hsa-mir-3065	0.00218507	0.00638121
hsa-mir-222	5.31e-06	3.39e-05
hsa-mir-221	7.62e-05	0.000367011
hsa-mir-98	0.00859929	0.0207955
hsa-mir-151	0.00211451	0.00625476
hsa-let-7f-1	7.62e-05	0.000367011
hsa-let-7d	4.75e-07	4.92e-06
hsa-mir-3934	0.0179501	0.038498
hsa-mir-939	7.48e-05	0.000366456
hsa-mir-185	1.5e-06	1.26e-05
hsa-mir-629	0.000167927	0.000720265
hsa-mir-589	0.00819396	0.019992
hsa-mir-942	0.0140912	0.0317795
hsa-mir-579	0.000193881	0.000806369
hsa-mir-2277	6.55e-06	4.08e-05
hsa-mir-671	2.35e-07	2.52e-06
hsa-mir-128-2	1.4e-10	4.27e-09
hsa-mir-128-1	1.65e-11	6.95e-10
hsa-mir-1180	1.36e-08	2.08e-07
hsa-mir-744	6.74e-11	2.18e-09
hsa-mir-324	1.96e-11	7.67e-10
hsa-mir-1306	1.64e-09	3.75e-08
hsa-mir-197	0.0048948	0.0126724
hsa-mir-1296	3.42e-06	2.34e-05
hsa-mir-423	4.71e-09	9.57e-08
hsa-mir-1301	9.65e-08	1.1e-06
hsa-mir-769	1.5e-11	6.84e-10
hsa-mir-3200	2.09e-08	2.94e-07
hsa-mir-328	0.0191155	0.0408311
hsa-mir-1307	0.0019143	0.00575174
hsa-mir-877	0.000463097	0.00164045
hsa-mir-760	1.9e-06	1.52e-05
hsa-mir-1226	0.0120548	0.0279225
hsa-mir-940	1.99e-06	1.56e-05
hsa-mir-3677	3.3e-06	2.34e-05
hsa-mir-532	0.00189434	0.0057436
hsa-mir-500a	0.0141279	0.0317795
hsa-mir-500b	0.0089033	0.0214383
hsa-mir-502	0.016399	0.0352998
hsa-mir-188	0.000101634	0.00047288
hsa-mir-378	1.96e-05	0.000112015
hsa-mir-92a-2	4.53e-08	5.52e-07
hsa-mir-92a-1	2.86e-06	2.12e-05
hsa-mir-25	6.12e-09	1.05e-07
hsa-mir-106b	1.22e-09	3.03e-08
hsa-mir-93	1.42e-09	3.4e-08
hsa-mir-107	0.000346329	0.0013249
hsa-mir-103-1	7.11e-05	0.000353316
hsa-mir-3127	0.00213364	0.00626387
hsa-mir-1266	0.000145246	0.000637913
hsa-mir-421	6.25e-06	3.94e-05
hsa-mir-3074	0.0194355	0.0413581
hsa-mir-1224	0.000179708	0.00075891
hsa-mir-675	0.0362648	0.0700051
hsa-mir-548y	0.0423003	0.0788696
hsa-mir-105-2	4.72e-05	0.000251674
hsa-mir-105-1	1.54e-05	8.9e-05
hsa-mir-767	0.000471662	0.00164933
hsa-mir-1254	0.00132398	0.00425056
hsa-mir-335	0.000140049	0.000624973
hsa-mir-30c-1	0.00270813	0.00762527
hsa-mir-296	0.00211914	0.00625476
hsa-mir-3667	0.0386072	0.0730907
hsa-mir-196a-2	0.000316874	0.00122506
hsa-mir-876	0.0144142	0.0322988
hsa-mir-873	0.00321893	0.00879133
hsa-mir-615	1.04e-08	1.68e-07
hsa-mir-196a-1	1.69e-08	2.5e-07
hsa-mir-9-2	4.25e-09	8.98e-08
hsa-mir-9-1	4.1e-09	8.98e-08
hsa-mir-892a	0.0485246	0.087629
hsa-mir-193b	0.0336791	0.0667505
hsa-mir-129-2	5.24e-06	3.39e-05
hsa-mir-129-1	0.00247596	0.00704334
hsa-mir-598	0.016237	0.0350926
hsa-mir-891a	1.95e-08	2.81e-07
hsa-mir-204	2.03e-06	1.57e-05
hsa-mir-509-2	0.000205113	0.00083782
hsa-mir-509-1	0.000129521	0.000582857
hsa-mir-509-3	0.000116987	0.000530777
hsa-mir-508	0.0377796	0.0717668
hsa-mir-514-2	0.000605342	0.00206419
hsa-mir-514-1	3.89e-05	0.000211209
hsa-mir-514-3	0.000439653	0.0015879
hsa-mir-514b	7.46e-06	4.6e-05
hsa-mir-506	1.01e-05	5.94e-05
hsa-mir-513c	0.000156536	0.000676642
hsa-mir-190	0.00836536	0.0203236
hsa-mir-944	5.4e-18	2.96e-15
hsa-mir-205	4.66e-10	1.22e-08
hsa-mir-452	3.94e-13	3.09e-11
hsa-mir-224	2.13e-14	2.93e-12
hsa-mir-152	1.08e-16	1.98e-14
hsa-mir-708	1.59e-12	1.09e-10
hsa-mir-149	2.28e-10	6.6e-09
hsa-mir-203	7.66e-14	8.39e-12
hsa-mir-23a	5.76e-09	1.05e-07
hsa-mir-27a	1.33e-05	7.79e-05
hsa-mir-24-2	1.32e-06	1.17e-05
hsa-mir-23b	6.12e-08	7.31e-07
hsa-mir-27b	2.53e-06	1.91e-05
hsa-mir-24-1	0.000940504	0.00309103
hsa-mir-1247	0.0300331	0.0608409
hsa-mir-1245	0.000654722	0.0022051
hsa-mir-1228	0.0105499	0.0247464
hsa-mir-329-1	0.00417309	0.0109615
hsa-mir-1185-1	0.01019	0.0240098
hsa-mir-432	0.0123906	0.0284611
hsa-mir-431	0.00320752	0.00879133
hsa-mir-543	0.013274	0.0302396
hsa-mir-433	0.0101555	0.0240098
hsa-mir-483	0.00557557	0.0142366
hsa-mir-885	0.00368966	0.00992887
hsa-mir-1305	6.13e-05	0.000308502
hsa-mir-935	5.73e-05	0.000294207
hsa-mir-3681	0.00169714	0.00526394
hsa-mir-184	8.64e-05	0.000408937
hsa-mir-522	0.0393782	0.074033
hsa-mir-516a-2	0.0481641	0.0875549
hsa-mir-526b	0.0123859	0.0284611
hsa-mir-517b	0.0496468	0.0890719
hsa-mir-518b	0.0137568	0.0312103
hsa-mir-512-1	0.0100731	0.023941
hsa-mir-520a	0.0316531	0.0638896
hsa-mir-512-2	0.00666382	0.0165533
hsa-mir-518e	0.000470631	0.00164933
hsa-mir-519a-2	0.0132041	0.0302061
hsa-mir-520b	0.0225604	0.0469911
