# Supplementary material for: Enhanced MAPK signaling drives ETS1-mediated induction of miR-29b leading to downregulation of TET1 and changes in epigenetic modifications in a subset of lung SCC
Source: Oncogene. 2016 Jan 18;35(33):4345–57. doi: 10.1038/onc.2015.499 (PMC4994018; doi:10.1038/onc.2015.499)
Supplement: Supplementary Table S6 [file onc2015499x13.xlsx]

## Sheet: Sheet1
Transcription Factor Master List				TCGA Expression													Cell Line Expression
TFAP2A				Y	Transcription Factor	Effect	Level	- Level	Difference	Std Err Dif	Lower CL	Upper CL	p-Value				Y	Tanscrition_Factor	Effect	Level	- Level	Difference	Std Err Dif	Lower CL	Upper CL	p-Value
FOXC1				Expression	BRCA1	Cluster	3	1	0.671695	0.1388	0.344466	0.998924	<.0001				Expression	INSM1	Cluster	3	2	1.56487	0.0713708	1.38498	1.74476	<.0001
FOXL1				Expression	BRCA1	Cluster	2	1	0.65928	0.111645	0.39607	0.922489	<.0001				Expression	INSM1	Cluster	3	1	1.55942	0.0670081	1.39052	1.72832	<.0001
GATA2				Expression	E2F1	Cluster	3	1	1.06327	0.136972	0.740355	1.38619	<.0001				Expression	ETS1	Cluster	1	2	2.04124	0.432973	0.949896	3.13258	0.0003
GATA3				Expression	E2F1	Cluster	3	2	0.735156	0.133723	0.419898	1.05041	<.0001				Expression	REL	Cluster	2	1	1.54039	0.341073	0.68069	2.40009	0.0005
Foxq1				Expression	ELK4	Cluster	2	1	0.482837	0.0744036	0.307427	0.658248	<.0001				Expression	ETS1	Cluster	1	3	2.831	0.712047	1.03623	4.62576	0.0019
Nkx2-5				Expression	ELK4	Cluster	2	3	0.388722	0.0903061	0.175821	0.601623	<.0001				Expression	RUNX1	Cluster	3	1	1.41975	0.374248	0.476432	2.36307	0.0029
Pax2				Expression	ETS1	Cluster	1	2	1.19431	0.122071	0.906517	1.48209	<.0001				Expression	FOXF2	Cluster	2	1	1.61687	0.486958	0.389458	2.84428	0.0087
Prrx2				Expression	ETS1	Cluster	1	3	0.702369	0.151762	0.344583	1.06016	<.0001				Expression	MEF2A	Cluster	2	1	0.899286	0.272482	0.212477	1.5861	0.0092
SP1				Expression	FOXC1	Cluster	1	2	0.81584	0.192871	0.361138	1.27054	<.0001				Expression	RUNX1	Cluster	3	2	1.2929	0.398615	0.288166	2.29764	0.0104
SPIB				Expression	GATA3	Cluster	1	2	1.85585	0.242508	1.28412	2.42757	<.0001				Expression	NKX3-1	Cluster	1	2	0.663976	0.204949	0.147387	1.18057	0.0105
SRY				Expression	GATA3	Cluster	3	2	1.48775	0.29434	0.793833	2.18167	<.0001				Expression	FOXO3	Cluster	2	1	0.746641	0.242725	0.134834	1.35845	0.0152
Sox5				Expression	HIF1A	Cluster	1	3	0.623459	0.118831	0.343309	0.903608	<.0001				Expression	NFATC2	Cluster	1	3	0.708984	0.233042	0.121587	1.29638	0.0163
MafG				Expression	HNF1A	Cluster	3	1	1.09914	0.198407	0.631382	1.56689	<.0001				Expression	IRF1	Cluster	1	2	1.11663	0.374267	0.173263	2.06	0.0186
NFE2L1				Expression	HNF1B	Cluster	1	2	3.56142	0.529664	2.31271	4.81013	<.0001				Expression	CEBPA	Cluster	2	1	0.997353	0.344042	0.130172	1.86453	0.0224
YY1				Expression	HOXA5	Cluster	1	2	0.66005	0.136005	0.339411	0.980688	<.0001				Expression	NFE2L2	Cluster	2	3	1.04166	0.360297	0.133508	1.94981	0.0228
ETS1				Expression	INSM1	Cluster	3	2	5.13846	0.731175	3.41469	6.86224	<.0001				Expression	NFKB1	Cluster	1	3	0.977896	0.339128	0.123101	1.83269	0.0232
ZEB1				Expression	INSM1	Cluster	3	1	4.28339	0.748942	2.51772	6.04906	<.0001				Expression	STAT1	Cluster	1	2	0.699354	0.246594	0.077795	1.32091	0.0257
Hltf				Expression	IRF1	Cluster	1	2	0.743372	0.123152	0.453036	1.03371	<.0001				Expression	MYC	Cluster	3	1	0.666455	0.241802	0.056977	1.27593	0.0305
Mafb				Expression	MAX	Cluster	2	3	0.200906	0.0443559	0.096646	0.305166	<.0001				Expression	NFE2L1	Cluster	2	1	0.834537	0.311249	0.050013	1.61906	0.0358
NKX3-1				Expression	MYC	Cluster	2	3	0.783792	0.15463	0.419246	1.14834	<.0001				Expression	TCF3	Cluster	3	1	1.0439	0.392138	0.05549	2.03231	0.0373
ZNF354C				Expression	MZF1	Cluster	3	2	0.629926	0.121006	0.344648	0.915204	<.0001				Expression	ZEB1	Cluster	1	2	1.46691	0.554073	0.070332	2.86349	0.0384
Pdx1				Expression	MZF1	Cluster	3	1	0.563318	0.123947	0.271107	0.855528	<.0001				Expression	NR2F1	Cluster	1	2	1.21352	0.483465	-0.005082	2.43213	0.0511
BRCA1				Expression	NFATC2	Cluster	1	2	1.39318	0.279724	0.733718	2.05265	<.0001				Expression	ELK1	Cluster	1	2	0.698839	0.279172	-0.004833	1.40251	0.0518
Lhx3				Expression	NFE2L1	Cluster	2	3	0.486596	0.101656	0.246938	0.726255	<.0001				Expression	CTCF	Cluster	2	1	0.445904	0.179704	-0.007053	0.898861	0.0542
ELF5				Expression	NFE2L1	Cluster	2	1	0.416104	0.0837546	0.218648	0.613559	<.0001				Expression	TCF3	Cluster	3	2	1.00863	0.417669	-0.044133	2.0614	0.062
ARID3A				Expression	NFE2L2	Cluster	2	3	1.34725	0.134186	1.0309	1.6636	<.0001				Expression	STAT1	Cluster	1	3	0.968897	0.405537	-0.053288	1.99108	0.0653
NFATC2				Expression	NFE2L2	Cluster	2	1	1.03176	0.110557	0.771118	1.2924	<.0001				Expression	E2F1	Cluster	1	2	0.635305	0.269188	-0.043202	1.31381	0.0691
HNF1B				Expression	NFKB1	Cluster	1	3	0.522693	0.10982	0.263787	0.7816	<.0001				Expression	NFIC	Cluster	3	2	0.641966	0.286484	-0.05236	1.33629	0.0752
EBF1				Expression	NR2F1	Cluster	1	2	0.736574	0.136413	0.414974	1.05817	<.0001				Expression	NFIC	Cluster	1	2	0.3653	0.163553	-0.03109	0.761691	0.0764
HOXA5				Expression	PBX1	Cluster	3	1	0.813569	0.177577	0.394924	1.23221	<.0001				Expression	SOX9	Cluster	3	2	2.37821	1.08176	-0.348449	5.10487	0.0947
NFIC				Expression	SPI1	Cluster	1	2	1.27832	0.12175	0.991289	1.56535	<.0001				Expression	MAX	Cluster	1	2	0.298705	0.140389	-0.041544	0.638955	0.0956
ARNT				Expression	SPI1	Cluster	1	3	0.99177	0.151363	0.634926	1.34861	<.0001				Expression	NFATC2	Cluster	2	3	0.5445	0.248214	-0.081141	1.17014	0.0956
HIF1A				Expression	SPIB	Cluster	1	2	1.98847	0.280319	1.3276	2.64933	<.0001				Expression	HNF1A	Cluster	2	1	0.444562	0.205351	-0.07304	0.962165	0.101
Ahr				Expression	TAL1	Cluster	1	2	1.19203	0.161201	0.811997	1.57207	<.0001				Expression	CEBPA	Cluster	2	3	1.28192	0.602631	-0.237055	2.80089	0.1084
E2F1				Expression	TAL1	Cluster	3	2	1.09183	0.195654	0.630563	1.55309	<.0001				Expression	ARNT	Cluster	3	2	0.817519	0.392454	-0.17169	1.80673	0.1176
NFIL3				Expression	TCF3	Cluster	3	1	0.550322	0.109524	0.292113	0.808531	<.0001				Expression	SOX9	Cluster	1	2	1.28223	0.617577	-0.274418	2.83888	0.1191
Klf4				Expression	FEV	Cluster	3	2	3.83928	0.924869	1.65886	6.0197	0.0001				Expression	NHLH1	Cluster	1	2	0.424459	0.204683	-0.091459	0.940377	0.1197
FOXI1				Expression	FOXC1	Cluster	3	2	0.971165	0.234093	0.419279	1.52305	0.0001				Expression	RELA	Cluster	1	2	0.476014	0.233769	-0.113218	1.06525	0.1282
MZF1_1-4				Expression	FOXD1	Cluster	2	1	1.15736	0.279571	0.498256	1.81646	0.0001				Expression	NFE2L2	Cluster	1	3	0.682127	0.338272	-0.170513	1.53477	0.1329
PBX1				Expression	SPIB	Cluster	3	2	1.43527	0.340232	0.633158	2.23739	0.0001				Expression	HNF1B	Cluster	1	2	0.518513	0.257665	-0.130948	1.16797	0.1339
Sox17				Expression	STAT1	Cluster	1	2	0.514247	0.12419	0.221463	0.807032	0.0001				Expression	NR2F1	Cluster	1	3	1.5911	0.795082	-0.412955	3.59516	0.1366
Nkx3-2				Expression	HIF1A	Cluster	2	3	0.474777	0.116012	0.201274	0.748281	0.0002				Expression	MYC	Cluster	3	2	0.508967	0.257545	-0.140192	1.15813	0.1429
Nobox				Expression	HNF1A	Cluster	3	2	0.762881	0.193701	0.306223	1.21954	0.0003				Expression	NFKB1	Cluster	2	3	0.681107	0.361207	-0.229341	1.59156	0.1676
FEV				Expression	IRF1	Cluster	1	3	0.600506	0.153105	0.239553	0.961459	0.0003				Expression	ARNT	Cluster	3	1	0.669734	0.368465	-0.259007	1.59848	0.1883
Arnt				Expression	MYC	Cluster	2	1	0.504257	0.1274	0.203906	0.804609	0.0003				Expression	CTCF	Cluster	3	1	0.532476	0.295533	-0.212435	1.27739	0.1934
MAX				Expression	REL	Cluster	1	3	0.651938	0.165852	0.260934	1.04294	0.0003				Expression	FOXF2	Cluster	3	1	1.43457	0.800827	-0.583973	3.45311	0.1968
SPI1				Expression	FOXD1	Cluster	2	3	1.31989	0.339324	0.519922	2.11987	0.0004				Expression	NKX3-1	Cluster	1	3	0.591083	0.337049	-0.258473	1.44064	0.2095
Tcfe2a				Expression	NFATC2	Cluster	3	2	1.30919	0.339511	0.508775	2.1096	0.0004				Expression	NFE2L2	Cluster	2	1	0.359534	0.205693	-0.15893	0.877998	0.2115
Hand1				Expression	REL	Cluster	2	3	0.628385	0.161918	0.246656	1.01011	0.0004				Expression	ARID3A	Cluster	3	1	0.666289	0.381596	-0.29555	1.62813	0.2121
USF1				Expression	NFYA	Cluster	3	2	0.31354	0.0824462	0.119169	0.507911	0.0005				Expression	TBP	Cluster	3	1	0.959592	0.552362	-0.432675	2.35186	0.2152
Myb				Expression	FOXI1	Cluster	3	2	4.03628	1.08401	1.48066	6.59189	0.0007				Expression	SPI1	Cluster	2	1	0.299775	0.177651	-0.148006	0.747556	0.2333
Mycn				Expression	FEV	Cluster	3	1	3.44159	0.947343	1.20818	5.67499	0.001				Expression	TAL1	Cluster	2	3	0.481701	0.285594	-0.238159	1.20156	0.2336
Zfx				Expression	SOX9	Cluster	3	2	1.04992	0.288724	0.369241	1.7306	0.001				Expression	BRCA1	Cluster	2	1	0.366356	0.221241	-0.191296	0.924008	0.2453
Myc				Expression	CTCF	Cluster	3	1	0.21432	0.0625595	0.066833	0.361807	0.0021				Expression	REL	Cluster	2	3	0.963049	0.597431	-0.542819	2.46892	0.2628
Egr1				Expression	NR4A2	Cluster	1	2	0.567172	0.167087	0.173258	0.961087	0.0023				Expression	HOXA5	Cluster	3	2	1.20114	0.754344	-0.700234	3.10252	0.2709
RUNX1				Expression	TBP	Cluster	3	1	0.279883	0.0826492	0.085034	0.474733	0.0024				Expression	FEV	Cluster	1	2	0.395785	0.257152	-0.252385	1.04395	0.2936
Myf				Expression	NFYA	Cluster	3	1	0.284207	0.0844496	0.085113	0.483301	0.0025				Expression	HOXA5	Cluster	1	2	0.648193	0.430654	-0.437302	1.73369	0.3088
MZF1				Expression	ETS1	Cluster	3	2	0.491937	0.148162	0.142638	0.841235	0.003				Expression	CREB1	Cluster	3	2	0.472451	0.317455	-0.327716	1.27262	0.3165
MAX				Expression	CTCF	Cluster	2	1	0.165686	0.0503204	0.047054	0.284319	0.0032				Expression	FOXO3	Cluster	2	3	0.614671	0.425163	-0.456982	1.68633	0.3366
MYC				Expression	PBX1	Cluster	3	2	0.566814	0.173364	0.1581	0.975527	0.0035				Expression	NFKB1	Cluster	1	2	0.296789	0.206213	-0.222985	0.816563	0.3397
SOX9				Expression	ARID3A	Cluster	3	1	0.470569	0.14508	0.128537	0.812602	0.0038				Expression	CREB1	Cluster	1	2	0.260464	0.181235	-0.19635	0.717279	0.3407
CTCF				Expression	ZEB1	Cluster	1	2	0.373899	0.118128	0.095408	0.652391	0.0049				Expression	ZEB1	Cluster	1	3	1.30212	0.9112	-0.994625	3.59886	0.3446
INSM1				Expression	HNF4A	Cluster	1	2	1.97152	0.626452	0.494631	3.44841	0.0052				Expression	SP1	Cluster	3	2	0.520892	0.371332	-0.415075	1.45686	0.3576
Gata1				Expression	MEF2A	Cluster	2	3	0.269147	0.0859052	0.066622	0.471673	0.0055				Expression	ELK4	Cluster	2	3	0.666216	0.486864	-0.560958	1.89339	0.3749
NF-kappaB				Expression	HNF1B	Cluster	1	3	2.05141	0.658492	0.498984	3.60384	0.0058				Expression	HNF4A	Cluster	2	1	0.193192	0.14171	-0.163997	0.550382	0.3775
AP1				Expression	RUNX1	Cluster	1	3	0.347026	0.114564	0.076935	0.617116	0.0076				Expression	YY1	Cluster	2	1	0.171292	0.128628	-0.152925	0.495509	0.3939
NR4A2				Expression	MAX	Cluster	1	3	0.136421	0.0454337	0.029628	0.243215	0.0079				Expression	MZF1	Cluster	1	2	0.244229	0.183844	-0.219162	0.70762	0.3956
FOXD1				Expression	E2F1	Cluster	2	1	0.328118	0.110175	0.068375	0.587861	0.0089				Expression	SP1	Cluster	3	1	0.455075	0.348633	-0.42368	1.33383	0.4079
RORA_1				Expression	NFKB1	Cluster	2	3	0.310637	0.107215	0.057873	0.563401	0.0114				Expression	FOXL1	Cluster	2	3	1.07991	0.829224	-1.01021	3.17002	0.4095
RORA_2				Expression	PLAG1	Cluster	3	2	0.74667	0.259108	0.13581	1.35753	0.0119				Expression	IRF1	Cluster	1	3	0.77624	0.615502	-0.775175	2.32766	0.4319
REL				Expression	TCF3	Cluster	2	1	0.252364	0.088097	0.044671	0.460057	0.0125				Expression	NHLH1	Cluster	1	3	0.414511	0.336611	-0.433942	1.26296	0.4485
CEBPA				Expression	GABPA	Cluster	3	2	0.238264	0.0834568	0.041511	0.435017	0.0129				Expression	HIF1A	Cluster	2	3	0.623997	0.507769	-0.655872	1.90386	0.4499
NFKB1				Expression	EBF1	Cluster	1	2	0.41363	0.148019	0.064668	0.762591	0.0154				Expression	HNF4A	Cluster	3	1	0.278356	0.233049	-0.30906	0.865771	0.4694
RELA				Expression	RUNX1	Cluster	1	2	0.25712	0.0921507	0.03987	0.474369	0.0156				Expression	NFATC2	Cluster	1	2	0.164484	0.141705	-0.192694	0.521662	0.4888
TBP				Expression	TCF3	Cluster	3	2	0.297958	0.106926	0.045874	0.550041	0.0157				Expression	TBP	Cluster	2	1	0.388068	0.335874	-0.458526	1.23466	0.4919
NFIC				Expression	FOXI1	Cluster	3	1	3.09248	1.11036	0.474768	5.7102	0.0158				Expression	TAL1	Cluster	1	3	0.307517	0.268137	-0.36834	0.983374	0.4969
TLX1				Expression	HNF4A	Cluster	3	2	2.06966	0.760346	0.277111	3.86221	0.0189				Expression	ARID3A	Cluster	2	1	0.265577	0.232037	-0.319288	0.850442	0.4983
Tcfcp2l1				Expression	FOXL1	Cluster	1	2	0.550663	0.2167	0.039784	1.06154	0.0312				Expression	USF1	Cluster	2	1	0.461694	0.407222	-0.564737	1.48813	0.5046
NFE2L2				Expression	ZEB1	Cluster	1	3	0.372744	0.146859	0.026516	0.718971	0.0314				Expression	ELF5	Cluster	1	2	0.0944739	0.0847935	-0.119254	0.308202	0.5162
FOXO3				Expression	FOXF2	Cluster	1	3	0.538473	0.212739	0.036931	1.04001	0.032				Expression	GATA2	Cluster	3	2	0.53116	0.489642	-0.703016	1.76534	0.5337
Nr2e3				Expression	STAT1	Cluster	1	3	0.387771	0.154396	0.023774	0.751768	0.0337				Expression	SOX9	Cluster	3	1	1.09598	1.01564	-1.46401	3.65596	0.5371
Stat3				Expression	NR2F1	Cluster	1	3	0.422732	0.169592	0.02291	0.822554	0.0354				Expression	USF1	Cluster	3	1	0.722118	0.669697	-0.965901	2.41014	0.5376
HNF1A				Expression	SOX9	Cluster	3	1	0.731885	0.29574	0.034664	1.4291	0.0371				Expression	MEF2A	Cluster	2	3	0.514054	0.477285	-0.688977	1.71708	0.5383
Gfi				Expression	ELK1	Cluster	3	1	0.179852	0.0732661	0.007124	0.35258	0.0391				Expression	FOXL1	Cluster	1	3	0.837765	0.778536	-1.12459	2.80012	0.5389
Esrrb				Expression	NFIL3	Cluster	1	3	0.276729	0.113434	0.009302	0.544156	0.0406				Expression	MYC	Cluster	2	1	0.157488	0.147032	-0.213117	0.528092	0.5419
HNF4A				Expression	NFKB1	Cluster	1	2	0.212056	0.0883349	0.003803	0.42031	0.0449				Expression	TAL1	Cluster	2	1	0.174184	0.163046	-0.236783	0.585152	0.5435
FOXA1				Expression	MEF2A	Cluster	1	3	0.210902	0.0879927	0.003456	0.418349	0.0453				Expression	NFYA	Cluster	1	3	0.345413	0.326169	-0.476719	1.16755	0.5492
GABPA				Expression	HNF1B	Cluster	3	2	1.51001	0.642871	-0.005585	3.02561	0.0511				Expression	ETS1	Cluster	2	3	0.789761	0.758406	-1.12186	2.70138	0.5598
NR2F1				Expression	NFE2L2	Cluster	1	3	0.315493	0.137447	-0.008544	0.63953	0.0582				Expression	NFIC	Cluster	3	1	0.276665	0.268971	-0.375218	0.928549	0.5629
STAT1				Expression	NFIL3	Cluster	2	3	0.25362	0.110743	-0.007462	0.514703	0.059				Expression	NFE2L1	Cluster	3	1	0.528293	0.511864	-0.761897	1.81848	0.5654
CREB1				Expression	GATA2	Cluster	1	2	0.400093	0.176648	-0.016363	0.81655	0.0627				Expression	REL	Cluster	3	1	0.57734	0.560912	-0.836477	1.99116	0.5671
MEF2A				Expression	CEBPA	Cluster	2	1	0.343747	0.154504	-0.020505	0.707998	0.069				Expression	ELF5	Cluster	1	3	0.140867	0.139447	-0.21062	0.492353	0.5788
NFYA				Expression	CEBPA	Cluster	2	3	0.403415	0.187527	-0.038689	0.845518	0.0818				Expression	SPIB	Cluster	1	3	0.147319	0.147357	-0.224105	0.518744	0.5851
REST				Expression	TBP	Cluster	3	2	0.170515	0.0806885	-0.019712	0.360742	0.0892				Expression	ELK1	Cluster	3	2	0.482805	0.489003	-0.749762	1.71537	0.5927
Gata1				Expression	HNF1A	Cluster	2	1	0.336255	0.159591	-0.039988	0.712498	0.0904				Expression	ARID3A	Cluster	3	2	0.400712	0.406441	-0.62375	1.42518	0.5936
Tal1				Expression	HOXA5	Cluster	1	3	0.346811	0.169085	-0.051815	0.745437	0.1023				Expression	TBP	Cluster	3	2	0.571523	0.588325	-0.911391	2.05444	0.6024
ELK1				Expression	CREB1	Cluster	3	2	0.126578	0.0622051	-0.020074	0.273229	0.106				Expression	E2F1	Cluster	3	2	0.455242	0.471516	-0.733247	1.64373	0.6061
ELK4				Expression	TLX1	Cluster	3	2	2.37012	1.17686	-0.404382	5.14462	0.1109				Expression	ELK4	Cluster	2	1	0.262966	0.27795	-0.437627	0.963558	0.618
En1				Expression	USF1	Cluster	1	2	0.141999	0.0710291	-0.025455	0.309454	0.1145				Expression	MAX	Cluster	1	3	0.212476	0.230877	-0.347081	0.772033	0.6304
Spz1				Expression	RELA	Cluster	1	3	0.123107	0.0616048	-0.02213	0.268343	0.1147				Expression	NFYA	Cluster	1	2	0.180282	0.198333	-0.319632	0.680195	0.6407
MIZF				Expression	ARID3A	Cluster	3	2	0.279103	0.141638	-0.054815	0.613021	0.1216				Expression	ELK4	Cluster	1	3	0.403251	0.457103	-0.74891	1.55541	0.6572
NHLH1				Expression	ELK1	Cluster	3	2	0.140918	0.071528	-0.027712	0.309549	0.1217				Expression	SPI1	Cluster	3	1	0.255281	0.292156	-0.481117	0.99168	0.6623
Foxd3				Expression	FOXF2	Cluster	2	3	0.408771	0.207692	-0.080873	0.898415	0.1222				Expression	BRCA1	Cluster	3	1	0.315412	0.363841	-0.601676	1.2325	0.6665
IRF1				Expression	SPI1	Cluster	3	2	0.28655	0.147772	-0.061829	0.634929	0.1299				Expression	MEF2A	Cluster	3	1	0.385233	0.44811	-0.744259	1.51473	0.6709
Cebpa				Expression	YY1	Cluster	2	1	0.110886	0.0573989	-0.024435	0.246206	0.1319				Expression	HNF1B	Cluster	1	3	0.363558	0.423742	-0.704514	1.43163	0.672
Ddit3				Expression	NR4A2	Cluster	3	2	0.385983	0.202798	-0.092124	0.86409	0.1398				Expression	PBX1	Cluster	2	1	0.391935	0.459008	-0.765026	1.5489	0.6745
FOXF2				Expression	PLAG1	Cluster	3	1	0.504565	0.265404	-0.121138	1.13027	0.1404				Expression	SPIB	Cluster	2	3	0.129967	0.156951	-0.26564	0.525574	0.6901
TCF3				Expression	HOXA5	Cluster	3	2	0.313238	0.165074	-0.075931	0.702408	0.1414				Expression	HIF1A	Cluster	1	3	0.389965	0.476731	-0.811668	1.5916	0.6963
TAL1				Expression	NR2F1	Cluster	3	2	0.313842	0.165569	-0.076494	0.704179	0.142				Expression	TFAP2A	Cluster	1	2	0.335522	0.414454	-0.709138	1.38018	0.7014
RAR_DR5				Expression	SP1	Cluster	2	1	0.109919	0.0581768	-0.027236	0.247073	0.1438				Expression	FOXI1	Cluster	1	3	0.333809	0.412722	-0.706485	1.3741	0.7018
RXR				Expression	YY1	Cluster	2	3	0.126805	0.0696669	-0.037438	0.291048	0.165				Expression	HIF1A	Cluster	2	1	0.234031	0.289885	-0.496644	0.964707	0.7027
Zfp423				Expression	GABPA	Cluster	3	1	0.152278	0.0854847	-0.049256	0.353812	0.1779				Expression	YY1	Cluster	2	3	0.181747	0.225308	-0.386158	0.749652	0.7031
PLAG1				Expression	MAX	Cluster	2	1	0.0644847	0.036545	-0.021416	0.150385	0.1827				Expression	GATA2	Cluster	1	2	0.221785	0.279536	-0.482805	0.926375	0.7111
Foxa2				Expression	MYC	Cluster	1	3	0.279535	0.158387	-0.09387	0.65294	0.1836				Expression	HOXA5	Cluster	3	1	0.552949	0.708233	-1.2322	2.3381	0.7187
znf143				Expression	FOXA1	Cluster	1	2	0.446853	0.253682	-0.151215	1.04492	0.1848				Expression	HNF1A	Cluster	2	3	0.274281	0.359698	-0.632363	1.18093	0.7295
				Expression	PBX1	Cluster	2	1	0.246755	0.142835	-0.089986	0.583496	0.1969				Expression	GATA3	Cluster	1	3	0.291357	0.389566	-0.690571	1.27329	0.7382
				Expression	NFIC	Cluster	1	3	0.185529	0.108006	-0.068344	0.439402	0.1995				Expression	RELA	Cluster	3	2	0.303653	0.409476	-0.728459	1.33577	0.7419
				Expression	TBP	Cluster	2	1	0.109368	0.0664797	-0.047361	0.266097	0.2287				Expression	GABPA	Cluster	3	1	0.362602	0.499309	-0.895942	1.62115	0.7509
				Expression	ARID3A	Cluster	2	1	0.191466	0.116696	-0.083651	0.466583	0.2305				Expression	CREB1	Cluster	3	1	0.211987	0.29805	-0.539268	0.963241	0.7596
				Expression	SPIB	Cluster	1	3	0.553197	0.3485	-0.268408	1.3748	0.2529				Expression	GABPA	Cluster	3	2	0.368835	0.531818	-0.971649	1.70932	0.7698
				Expression	NKX3-1	Cluster	1	2	0.29319	0.186975	-0.147612	0.733992	0.2614				Expression	GATA2	Cluster	3	1	0.309375	0.459711	-0.849359	1.46811	0.7815
				Expression	EBF1	Cluster	3	2	0.280266	0.179655	-0.14328	0.703812	0.265				Expression	FOXC1	Cluster	2	1	0.27522	0.412248	-0.763881	1.31432	0.7845
				Expression	HIF1A	Cluster	1	2	0.148681	0.0955828	-0.07666	0.374022	0.267				Expression	ARNT	Cluster	1	2	0.147785	0.224052	-0.416953	0.712524	0.789
				Expression	CREB1	Cluster	1	2	0.0774495	0.0512511	-0.043377	0.198276	0.2874				Expression	MZF1	Cluster	1	3	0.196497	0.30234	-0.565572	0.958567	0.7944
				Expression	GATA2	Cluster	1	3	0.320332	0.219613	-0.197417	0.838081	0.3127				Expression	FOXC1	Cluster	2	3	0.468512	0.722103	-1.3516	2.28862	0.7951
				Expression	INSM1	Cluster	1	2	0.855074	0.602419	-0.565156	2.2753	0.3324				Expression	STAT1	Cluster	2	3	0.269543	0.43194	-0.819193	1.35828	0.8087
				Expression	RELA	Cluster	1	2	0.0692843	0.0495524	-0.047538	0.186107	0.3434				Expression	PLAG1	Cluster	3	1	0.675977	1.09747	-2.09028	3.44223	0.8131
				Expression	NHLH1	Cluster	3	1	0.529119	0.394535	-0.401016	1.45925	0.3738				Expression	GATA3	Cluster	2	3	0.233416	0.41493	-0.812443	1.27928	0.8412
				Expression	SOX9	Cluster	1	2	0.318037	0.237881	-0.242779	0.878852	0.376				Expression	NFE2L1	Cluster	2	3	0.306244	0.54519	-1.06795	1.68043	0.8416
				Expression	USF1	Cluster	3	2	0.114159	0.0862103	-0.089086	0.317404	0.383				Expression	RUNX1	Cluster	2	1	0.126849	0.227569	-0.446755	0.700452	0.8438
				Expression	FOXA1	Cluster	3	2	0.403846	0.307902	-0.322048	1.12974	0.39				Expression	IRF1	Cluster	3	2	0.340391	0.655575	-1.31203	1.99282	0.8629
				Expression	GABPA	Cluster	1	2	0.085986	0.0687604	-0.07612	0.248092	0.4247				Expression	FEV	Cluster	3	2	0.233295	0.450434	-0.902055	1.36864	0.8635
				Expression	TLX1	Cluster	3	1	1.50269	1.20546	-1.33923	4.34462	0.4269				Expression	FOXL1	Cluster	2	1	0.242141	0.473403	-0.951106	1.43539	0.8666
				Expression	GATA3	Cluster	1	3	0.368093	0.301492	-0.34269	1.07888	0.4419				Expression	EBF1	Cluster	1	2	0.110927	0.219875	-0.443282	0.665136	0.87
				Expression	FOXL1	Cluster	1	3	0.317295	0.269406	-0.317844	0.952433	0.4675				Expression	HNF1A	Cluster	3	1	0.170281	0.337711	-0.680942	1.0215	0.8701
				Expression	PLAG1	Cluster	1	2	0.242105	0.21348	-0.261186	0.745395	0.494				Expression	CEBPA	Cluster	1	3	0.284566	0.565794	-1.14156	1.71069	0.8707
				Expression	NFIC	Cluster	2	3	0.114161	0.105444	-0.133689	0.362011	0.5253				Expression	FOXI1	Cluster	2	3	0.219206	0.439593	-0.888818	1.32723	0.8727
				Expression	FOXI1	Cluster	1	2	0.943794	0.893125	-1.16179	3.04938	0.5419				Expression	ZNF354C	Cluster	1	3	0.396107	0.823563	-1.67974	2.47195	0.881
				Expression	ZNF354C	Cluster	3	1	0.237557	0.232972	-0.311685	0.786798	0.5651				Expression	NFIL3	Cluster	2	3	0.233249	0.486162	-0.992155	1.45865	0.8815
				Expression	ELK4	Cluster	3	1	0.0941153	0.0925005	-0.123959	0.31219	0.5665				Expression	NFYA	Cluster	2	3	0.165132	0.347405	-0.710528	1.04079	0.8836
				Expression	NKX3-1	Cluster	1	3	0.23522	0.232452	-0.312796	0.783236	0.57				Expression	ELK1	Cluster	1	3	0.216033	0.459112	-0.94119	1.37326	0.8858
				Expression	ELF5	Cluster	1	2	0.423106	0.420898	-0.569182	1.41539	0.5742				Expression	TFAP2A	Cluster	3	2	0.337852	0.725966	-1.492	2.1677	0.8881
				Expression	ZNF354C	Cluster	3	2	0.221995	0.227445	-0.314217	0.758207	0.5927				Expression	ZNF354C	Cluster	1	2	0.2315	0.500783	-1.03076	1.49376	0.8895
				Expression	FOXO3	Cluster	3	1	0.110929	0.114138	-0.158156	0.380014	0.5953				Expression	FOXI1	Cluster	1	2	0.114603	0.250963	-0.517967	0.747173	0.892
				Expression	IRF1	Cluster	3	2	0.142866	0.149473	-0.209524	0.495256	0.6055				Expression	RELA	Cluster	1	3	0.172361	0.384445	-0.796661	1.14138	0.8957
				Expression	SP1	Cluster	2	3	0.0674769	0.070611	-0.098992	0.233946	0.6056				Expression	NR2F1	Cluster	2	3	0.37758	0.846847	-1.75696	2.51212	0.8967
				Expression	TFAP2A	Cluster	2	3	0.215905	0.240734	-0.351637	0.783446	0.6428				Expression	PLAG1	Cluster	3	2	0.503876	1.16892	-2.44248	3.45023	0.9031
				Expression	RELA	Cluster	2	3	0.0538224	0.0601434	-0.087968	0.195613	0.644				Expression	NR4A2	Cluster	3	2	0.216258	0.504798	-1.05612	1.48864	0.9042
				Expression	TLX1	Cluster	1	2	0.867429	0.969621	-1.4185	3.15336	0.6442				Expression	REST	Cluster	1	2	0.0755569	0.184346	-0.389101	0.540214	0.9119
				Expression	FOXL1	Cluster	3	2	0.233369	0.263015	-0.386702	0.85344	0.6488				Expression	E2F1	Cluster	1	3	0.180063	0.442693	-0.935776	1.2959	0.9132
				Expression	NR4A2	Cluster	1	3	0.181189	0.207727	-0.308536	0.670914	0.6583				Expression	PBX1	Cluster	3	1	0.298952	0.754862	-1.60373	2.20163	0.9175
				Expression	STAT1	Cluster	3	2	0.126476	0.150734	-0.228886	0.481838	0.6791				Expression	FOXA1	Cluster	3	1	0.340892	0.866209	-1.84245	2.52423	0.9185
				Expression	MEF2A	Cluster	2	1	0.058245	0.0707778	-0.108617	0.225107	0.6892				Expression	FEV	Cluster	1	3	0.16249	0.4229	-0.903458	1.22844	0.9221
				Expression	NFIC	Cluster	1	2	0.0713681	0.0868759	-0.132837	0.275573	0.6899				Expression	EBF1	Cluster	1	3	0.132129	0.361595	-0.779296	1.04355	0.9293
				Expression	NHLH1	Cluster	3	2	0.313873	0.385175	-0.594196	1.22194	0.6942				Expression	USF1	Cluster	3	2	0.260423	0.713299	-1.5375	2.05834	0.9294
				Expression	RUNX1	Cluster	2	3	0.0899064	0.111846	-0.173777	0.353589	0.701				Expression	MAX	Cluster	3	2	0.086229	0.245909	-0.50976	0.682218	0.9346
				Expression	FOXO3	Cluster	2	1	0.073414	0.0918078	-0.143027	0.289855	0.7036				Expression	HNF1B	Cluster	3	2	0.154956	0.451331	-0.982656	1.29257	0.9373
				Expression	CTCF	Cluster	3	2	0.0486342	0.0610754	-0.095354	0.192622	0.7056				Expression	HNF4A	Cluster	3	2	0.0851633	0.248222	-0.540497	0.710824	0.9374
				Expression	CREB1	Cluster	3	1	0.0491282	0.0637166	-0.101087	0.199343	0.7211				Expression	FOXO3	Cluster	3	1	0.131969	0.399174	-0.874177	1.13812	0.9417
				Expression	FOXF2	Cluster	1	2	0.129702	0.171119	-0.273718	0.533122	0.7291				Expression	FOXA1	Cluster	3	2	0.304708	0.922606	-2.02079	2.6302	0.9418
				Expression	REST	Cluster	2	3	0.100962	0.134476	-0.216071	0.417995	0.7334				Expression	NFIL3	Cluster	1	3	0.149866	0.456444	-1.00063	1.30036	0.9425
				Expression	EBF1	Cluster	1	3	0.133364	0.184021	-0.300474	0.567202	0.7491				Expression	ELF5	Cluster	2	3	0.0463928	0.148526	-0.327978	0.420764	0.9478
				Expression	ARNT	Cluster	1	3	0.0498879	0.0694822	-0.11392	0.213696	0.7531				Expression	SP1	Cluster	1	2	0.0658176	0.211993	-0.468526	0.600161	0.9484
				Expression	NHLH1	Cluster	2	1	0.215246	0.317348	-0.532917	0.963409	0.7764				Expression	NR4A2	Cluster	1	2	0.0871479	0.288189	-0.639252	0.813548	0.951
				Expression	NFE2L1	Cluster	1	3	0.070493	0.104126	-0.174989	0.315975	0.7771				Expression	NFIL3	Cluster	2	1	0.0833837	0.277549	-0.616199	0.782966	0.9516
				Expression	TFAP2A	Cluster	2	1	0.133902	0.198342	-0.333698	0.601502	0.7782				Expression	FOXC1	Cluster	1	3	0.193293	0.677963	-1.51556	1.90215	0.9563
				Expression	MZF1	Cluster	1	2	0.0666086	0.0996978	-0.168434	0.301651	0.7822				Expression	CTCF	Cluster	3	2	0.0865714	0.314774	-0.706839	0.879981	0.9592
				Expression	ELK1	Cluster	2	1	0.0389337	0.0589323	-0.100002	0.177869	0.7865				Expression	NR4A2	Cluster	3	1	0.12911	0.473941	-1.06549	1.32371	0.96
				Expression	FOXC1	Cluster	3	1	0.155325	0.239782	-0.409971	0.720621	0.7938				Expression	PLAG1	Cluster	2	1	0.172101	0.667338	-1.50997	1.85417	0.9641
				Expression	ARNT	Cluster	2	3	0.0424888	0.0678339	-0.117433	0.20241	0.8058				Expression	GATA3	Cluster	1	2	0.0579406	0.236883	-0.53914	0.655021	0.9676
				Expression	SP1	Cluster	3	1	0.0424419	0.0723268	-0.128072	0.212956	0.8273				Expression	FOXF2	Cluster	2	3	0.182302	0.852966	-1.96766	2.33226	0.9752
				Expression	REST	Cluster	2	1	0.063478	0.110795	-0.197727	0.324683	0.8347				Expression	NKX3-1	Cluster	3	2	0.0728928	0.358994	-0.831976	0.977761	0.9776
				Expression	FEV	Cluster	1	2	0.397693	0.762004	-1.39877	2.19415	0.8607				Expression	REST	Cluster	3	2	0.0645102	0.322905	-0.749395	0.878415	0.9783
				Expression	TAL1	Cluster	1	3	0.100208	0.200409	-0.372265	0.572681	0.8714				Expression	SPIB	Cluster	1	2	0.0173521	0.0896034	-0.2085	0.243204	0.9796
				Expression	FOXD1	Cluster	1	3	0.162537	0.347569	-0.656874	0.981949	0.8865				Expression	ZNF354C	Cluster	2	3	0.164607	0.877183	-2.04639	2.37561	0.9808
				Expression	ELF5	Cluster	1	3	0.242901	0.523271	-0.990736	1.47654	0.8881				Expression	ZEB1	Cluster	3	2	0.164792	0.970526	-2.28149	2.61107	0.9842
				Expression	NFYA	Cluster	1	2	0.0293329	0.0679278	-0.13081	0.189476	0.9024				Expression	MZF1	Cluster	3	2	0.0477318	0.322025	-0.763954	0.859418	0.988
				Expression	GATA2	Cluster	3	2	0.0797608	0.214403	-0.425706	0.585227	0.9266				Expression	TCF3	Cluster	2	1	0.0352703	0.238447	-0.565752	0.636293	0.988
				Expression	ELF5	Cluster	3	2	0.180205	0.510858	-1.02417	1.38458	0.9337				Expression	SPI1	Cluster	2	3	0.0444939	0.311177	-0.73985	0.828838	0.9888
				Expression	FOXO3	Cluster	3	2	0.0375148	0.11143	-0.225187	0.300216	0.9395				Expression	INSM1	Cluster	1	2	0.0054497	0.0407456	-0.097252	0.108152	0.9902
				Expression	TFAP2A	Cluster	1	3	0.0820026	0.246584	-0.49933	0.663335	0.9409				Expression	BRCA1	Cluster	2	3	0.0509444	0.38753	-0.925852	1.02774	0.9905
				Expression	USF1	Cluster	1	3	0.0278402	0.0883052	-0.180344	0.236024	0.9467				Expression	PBX1	Cluster	2	3	0.092983	0.804009	-1.93358	2.11954	0.9927
				Expression	CEBPA	Cluster	1	3	0.0596681	0.192084	-0.393178	0.512514	0.9482				Expression	TLX1	Cluster	1	3	0.0434448	0.398849	-0.961882	1.04877	0.9935
				Expression	REST	Cluster	1	3	0.037484	0.137744	-0.287253	0.362221	0.96				Expression	TLX1	Cluster	1	2	0.0229401	0.242528	-0.588368	0.634248	0.9951
				Expression	NKX3-1	Cluster	3	2	0.0579695	0.226937	-0.477046	0.592985	0.9647				Expression	FOXA1	Cluster	2	1	0.0361838	0.526715	-1.29144	1.36381	0.9974
				Expression	NFIL3	Cluster	1	2	0.0231091	0.091242	-0.191998	0.238216	0.9653				Expression	EBF1	Cluster	2	3	0.0212021	0.385137	-0.949563	0.991967	0.9983
				Expression	NFATC2	Cluster	1	3	0.0839948	0.347761	-0.735867	0.903857	0.9684				Expression	TLX1	Cluster	2	3	0.0205048	0.424817	-1.05028	1.09129	0.9987
				Expression	YY1	Cluster	1	3	0.0159192	0.0713598	-0.152315	0.184153	0.9729				Expression	YY1	Cluster	1	3	0.0104554	0.211536	-0.522735	0.543646	0.9987
				Expression	REL	Cluster	1	2	0.0235533	0.133405	-0.290955	0.338061	0.983				Expression	REST	Cluster	1	3	0.0110467	0.303167	-0.753106	0.775199	0.9993
				Expression	FOXA1	Cluster	1	3	0.0430068	0.315384	-0.700526	0.78654	0.9898				Expression	NHLH1	Cluster	3	2	0.0099485	0.358527	-0.893744	0.913641	0.9996
				Expression	ARNT	Cluster	1	2	0.007399	0.0558887	-0.124361	0.139159	0.9904				Expression	GABPA	Cluster	1	2	0.0062336	0.303614	-0.759048	0.771515	0.9998
				Expression	HNF4A	Cluster	3	1	0.098139	0.778822	-1.73797	1.93425	0.9913				Expression	TFAP2A	Cluster	3	1	0.0023299	0.68159	-1.71567	1.72033	1
				Expression	BRCA1	Cluster	3	2	0.0124151	0.135508	-0.307051	0.331881	0.9954
				Expression	ZNF354C	Cluster	2	1	0.015562	0.187393	-0.426226	0.45735	0.9962
				Expression	ZEB1	Cluster	3	2	0.0011559	0.143375	-0.336858	0.33917	1
