# Supplementary material for: Enhanced MAPK signaling drives ETS1-mediated induction of miR-29b leading to downregulation of TET1 and changes in epigenetic modifications in a subset of lung SCC
Source: Oncogene. 2016 Jan 18;35(33):4345–57. doi: 10.1038/onc.2015.499 (PMC4994018; doi:10.1038/onc.2015.499)
Supplement: Supplementary Table S7 [file onc2015499x14.xlsx]

## Sheet: Cluster 1 Table
						EBC1												NCIH1703												NCIH1869												NCIH2286
TCGA			Cell Line			ETS1 siRNA #1			ETS1 siRNA #2			ETS1 siRNA #3			ETS1 siRNA #4			ETS1 siRNA #1			ETS1 siRNA #2			ETS1 siRNA #3			ETS1 siRNA #4			ETS1 siRNA #1			ETS1 siRNA #2			ETS1 siRNA #3			ETS1 siRNA #4			ETS1 siRNA #1			ETS1 siRNA #2			ETS1 siRNA #3
microRNA	R squared	Prob > F	microRNA 2	Rsquare	Prob > F 2	Fold Change	Std Err Dif	p-Value	Fold Change	Std Err Dif	p-Value	Fold Change	Std Err Dif	p-Value	Fold Change	Std Err Dif	p-Value	Fold Change	Std Err Dif	p-Value	Fold Change 2	Std Err Dif 2	p-Value 2	Fold Change 3	Std Err Dif 3	p-Value 3	Fold Change 4	Std Err Dif 4	p-Value 4	Fold Change	Std Err Dif	p-Value	Fold Change 2	Std Err Dif 2	p-Value 2	Fold Change 3	Std Err Dif 3	p-Value 3	Fold Change 4	Std Err Dif 4	p-Value 4	Fold Change	Std Err Dif	p-Value	Fold Change 2	Std Err Dif 2	p-Value 2	Fold Change 3	Std Err Dif 3
hsa-miR-1301	0.181608	<.0001	hsa-miR-1301	0.296483	0.0358	2.7802	0.924501	0.1301	1.3769	0.924501	0.6245	1.75312	0.524831	0.134	1.04716	0.840717	0.9375	3.23599	0.861267	0.0693	1.14962	0.861267	0.8187	1.85396	0.861267	0.3186	1.22446	0.861267	0.7395	8.80896	1.44412	0.0451	1.19608	0.594839	0.6674	1.34748	1.44412	0.7696	1.06107	1.44412	0.9535	0.875437	0.685915	0.7844	0.593366	0.335643	0.0344	0.681007	0.69049
hsa-miR-16			hsa-miR-16	0.191969	0.1024	1.17288	0.524831	0.6645	1.66895	0.524831	0.1702	1.29683	0.397996	0.3542	1.28017	0.533424	0.5096	1.14729	0.501884	0.6961	1.00433	0.501884	0.9902	1.11881	0.501884	0.7495	1.09698	1.01397	0.8963	1.53444	0.594839	0.3079	1.27626	0.492764	0.481	1.36918	0.594839	0.4524	1.22353	0.594839	0.6284	0.799607	0.439292	0.4698	0.469072	1.63416	0.5103	0.955474	0.335643
hsa-miR-17	0.127941	<.0001	hsa-miR-17	0.372468	0.0157	0.965439	0.397996	0.8995	0.852974	0.397996	0.5689	1.18549	0.598528	0.6848	0.531018	0.417883	0.0374	0.956544	0.447967	0.8873	0.856122	0.302344	0.4652	0.835956	1.4188	0.857	0.385524	0.785616	0.0923	1.5939	0.492764	0.1832	1.20681	0.665053	0.6865	1.31017	0.492764	0.4356	1.22383	0.492764	0.559	1.00097	0.422687	0.9974	0.188154	0.59402	0.0016	1.22452	0.324762
hsa-miR-183	0.191793	<.0001	hsa-miR-183	0.124276	0.1975	1.78834	0.871041	0.3445	1.58888	0.871041	0.45	1.33729	0.871041	0.6343	1.45005	0.902725	0.5575	2.26648	0.925628	0.2144	1.38314	0.925628	0.6178	1.33326	0.674277	0.5436	1.02148	0.739952	0.9673	1.50974	0.665053	0.3791	1.04861	0.423238	0.8726	1.39769	0.665053	0.4737	1.30957	0.665053	0.5632	1.16478	0.577622	0.7066	0.781853	0.401017	0.3848	0.311676	0.59402
hsa-miR-192	0.0334862	0.005	hsa-miR-192	0.415573	0.0095	1.17208	0.431642	0.5998	1.12951	0.431642	0.6871	1.16272	0.431642	0.6183	1.61774	0.743562	0.3586	0.881718	0.674277	0.7898	0.767883	0.398642	0.348	0.961699	0.398642	0.8887	0.57955	0.398642	0.0591	1.4869	0.423238	0.1871	1.31838	0.668242	0.5555	1.2144	0.423238	0.5133	1.13662	0.423238	0.6658	1.14573	0.485251	0.6895	0.728433	0.385859	0.2477	0.68868	0.401017
hsa-miR-194			hsa-miR-194	0.591231	0.0008	1.37205	0.840717	0.5916										1.56711	0.739952	0.3891	1.75724	0.739952	0.2818	1.83935	0.739952	0.2455	1.01083	0.302344	0.9594	1.62435	0.668242	0.3039	1.30126	0.615812	0.5423	1.51397	0.668242	0.3782	1.57434	0.668242	0.3356	1.063	0.667973	0.8961	0.638851	0.527294	0.2321	0.816431	0.385859
hsa-miR-196b	0.041473	0.0017	hsa-miR-196b	0.47581	0.0044	1.29573	0.510614	0.4703	1.57762	0.510614	0.2082	1.5204	0.510614	0.2465	1.04536	0.644971	0.9217	1.7302	0.61262	0.208	1.40758	0.61262	0.4281	2.01746	0.61262	0.1104	1.58752	1.55422	0.6717	1.74173	0.615812	0.2042	1.09178	0.386078	0.7453	1.54117	0.615812	0.3196	1.19656	0.615812	0.6774	0.994179	0.601137	0.9889	0.803991	0.386823	0.4238	0.518878	1.63416
hsa-miR-200a	0.157619	<.0001	hsa-miR-200a	0.202112	0.0927	3.00125	0.533424	0.006	1.64441	0.533424	0.1894	2.21203	0.533424	0.0406	1.09696	0.422079	0.7541	0.405101	0.914504	0.1664	0.722678	0.535666	0.3897	0.843905	0.535666	0.6514	0.728221	0.535666	0.4008	1.35333	0.386078	0.2678	1.48387	0.870577	0.5184	1.07044	0.386078	0.8011	1.05821	0.386078	0.8341	1.11879	1.34495	0.9052	0.722299	0.442972	0.2999	0.868262	0.527294
hsa-miR-200b	0.143853	<.0001	hsa-miR-200b	0.155263	0.1461	2.10173	0.902725	0.2455	2.3308	0.902725	0.1875	2.01454	0.902725	0.2729	0.930865	0.924501	0.9124	0.46322	0.755959	0.1544	0.736915	0.972724	0.6545	0.544611	0.972724	0.3757	0.186909	0.972724	0.0196	1.74756	0.870577	0.3628	1.48924	0.74284	0.4457	1.54128	0.870577	0.4794	1.54689	0.870577	0.4757	1.00164	0.756394	0.9975	0.696763	0.609774	0.4011	0.69632	0.442972
hsa-miR-200c	0.16591	<.0001	hsa-miR-200c	0.188726	0.1056	2.88005	0.743562	0.0496	3.11662	0.743562	0.0358	2.28068	0.743562	0.1209	0.608646	0.524831	0.1832	1.19179	0.302344	0.4101	1.91347	1.4188	0.5156	1.21159	0.302344	0.3682	1.00149	0.480768	0.9965	1.60207	0.74284	0.3678	1.09685	1.71615	0.9386	1.60956	0.74284	0.3632	1.54364	0.74284	0.4063	1.09228	0.367679	0.7321	0.56939	0.54876	0.1517	0.824797	0.609774
hsa-miR-204	0.05203	0.0006	hsa-miR-204	0.399487	0.0115	0.8473	1.64662	0.8857	0.578888	1.64662	0.636	1.02868	0.532082	0.9394	0.43431	0.449619	0.0123	2.39473	1.4188	0.3834	1.10324	0.406857	0.7303	1.09847	0.406857	0.7418	1.71945	0.356746	0.0375	1.97449	1.71615	0.5721	1.28455	0.494321	0.471	1.29101	0.494321	0.4622	1.03236	1.71615	0.9788	0.906455	1.79013	0.9376	0.710519	0.381133	0.2081	0.88568	0.386823
hsa-miR-20a	0.103734	<.0001	hsa-miR-20a	0.354311	0.0192	1.23928	0.417883	0.4651	0.949633	0.417883	0.8597	1.42377	0.56067	0.371	0.455041	0.449632	0.018	1.05196	0.398642	0.856	1.57297	0.356746	0.0785	2.09001	0.356746	0.0062	0.668834	0.501884	0.2581	1.44839	0.494321	0.2888	1.22144	0.511066	0.5768	1.27023	0.511066	0.5051	1.15334	0.494321	0.6803	1.06645	0.423743	0.8285	0.467542	1.22776	0.3809	0.70088	0.54876
hsa-miR-20b	0.072304	<.0001	hsa-miR-20b	0.381208	0.0142	1.02014	0.449619	0.9494	0.795994	0.449619	0.4702	1.18818	0.287423	0.3941	0.261644	0.598528	0.0031	0.931849	0.535666	0.8507	0.825795	0.626173	0.6629	0.814729	0.626173	0.6408	0.277915	0.626173	0.0066	1.53412	0.511066	0.2371	1.30369	0.768493	0.6225	1.59751	0.768493	0.3867	1.11849	0.511066	0.7543	0.960205	0.41751	0.8896	0.436817	0.673663	0.0888	0.828095	0.381133
hsa-miR-21	0.0712656	<.0001	hsa-miR-21	0.572115	0.0011	5.13051	0.994269	0.0248	4.51734	0.994269	0.0372	1.55797	0.417883	0.1371	0.455508	0.397996	0.0081	0.992243	0.972724	0.9909	0.363109	0.518488	0.0095	0.320674	0.518488	0.0042	0.216877	0.567975	0.0007	1.64158	0.768493	0.3601	1.22579	0.384269	0.4511	1.24638	0.384269	0.4153	1.71555	0.768493	0.3196	0.683687	0.737961	0.4645	0.555266	0.420629	0.0554	0.381363	0.673663
hsa-miR-29a	0.0590647	0.0002	hsa-miR-29a	0.443546	0.0067	2.88983	0.644971	0.0247	1.52693	0.644971	0.3519	1.23589	0.449619	0.5024	0.965518	0.871041	0.9541	1.01821	0.626173	0.9672	0.73148	0.447967	0.3232	0.870957	0.447967	0.66	0.718045	0.447967	0.2959	1.46339	0.384269	0.1639	1.01532	0.499763	0.9653	1.36082	0.497933	0.3797	1.12148	0.384269	0.6702	0.770343	0.460776	0.4223	0.710441	0.933076	0.6019	0.512633	0.420629
hsa-miR-29b-1	0.00513966	0.2747	hsa-miR-29b	0.432644	0.0077	1.33922	0.449632	0.3573	0.388066	0.449632	0.0054	1.27681	0.422079	0.4106	0.297233	0.532082	0.0027	0.457007	0.518488	0.0394	0.66497	0.435733	0.1884	0.989115	0.435733	0.9714	0.781588	0.435733	0.422	1.2978	0.499763	0.458	1.20816	0.497933	0.5881	1.37034	0.493226	0.3646	1.0879	0.497933	0.8089	0.525415	1.02213	0.3727	0.643124	0.342879	0.0756	0.576568	0.933076
hsa-miR-29b-2	0.00343028	0.3724
hsa-miR-301a	0.148324	<.0001	hsa-miR-301a	0.412639	0.0098	0.61116	0.598528	0.2452	0.529127	0.598528	0.1362	1.57434	1.10492	0.5582	0.763894	0.56067	0.494	0.904602	0.435733	0.7426	0.703436	0.420335	0.2382	0.864084	0.420335	0.6203	0.758324	0.420335	0.3511	1.52745	0.497933	0.2299	1.39773	0.493226	0.3357	1.45272	0.53453	0.3225	1.24279	0.493226	0.5301	0.733712	0.375605	0.2459	0.673006	0.311635	0.0792	0.791213	0.342879
hsa-miR-301b	0.178776	<.0001	hsa-miR-301b	0.412308	0.0099	0.686156	0.532082	0.3159	0.602959	0.532082	0.181	0.956982	0.924501	0.9461	0.67025	0.287423	0.0543	0.938444	0.420335	0.8291	0.582132	0.480768	0.1165	0.927191	0.480768	0.8223	0.738458	0.406857	0.2922	1.72382	0.493226	0.1224	1.24388	0.53453	0.5607	1.07577	0.537697	0.8461	1.02288	0.56062	0.954	0.769372	0.341379	0.2788	0.87077	0.339237	0.5617	0.910474	0.311635
hsa-miR-30a	0.0207293	0.0277	hsa-miR-30a	0.369093	0.0163	1.42971	0.56067	0.3655	1.22588	0.56067	0.6044	3.51071	0.994269	0.0791	0.872074	0.431642	0.6508	1.43622	0.406857	0.2106	0.849257	0.674277	0.7295	0.957289	0.925628	0.9463	0.83974	0.674277	0.7116	1.55976	0.53453	0.2406	1.06312	0.537697	0.8707	1.63609	0.450561	0.1262	1.7276	0.450561	0.091	0.993893	0.371616	0.9812	0.747086	0.361051	0.2554	0.77202	0.339237
hsa-miR-345	0.210065	<.0001	hsa-miR-345	0.191053	0.1033	1.09685	0.287423	0.6462	0.686596	0.287423	0.0695	0.810162	1.64662	0.8551	0.942109	1.10492	0.9385	0.797579	0.480768	0.5033	0.911268	0.929186	0.8865	0.916543	0.929186	0.8935	0.969989	1.01787	0.9659	1.75929	0.537697	0.1408	1.54314	0.450561	0.1758	1.47151	1.07257	0.6074	1.83358	1.07257	0.4217	0.929394	0.395511	0.7917	0.868763	0.324762	0.5379	0.96404	0.361051
hsa-miR-421	0.121298	<.0001	hsa-miR-421	0.300569	0.0343	1.76471	0.422079	0.0623	1.4184	0.422079	0.2422	2.48283	0.644971	0.0515	0.937444	0.510614	0.8565	1.81432	0.356746	0.0234	0.210528	0.914504	0.0212	0.335186	0.95038	0.1095	0.842812	0.61262	0.6904	2.21921	0.450561	0.0164	1.39483	1.07257	0.6579	0.987227	1.79991	0.9919	0.608913	0.499763	0.1632	1.2974	0.355759	0.3015	0.39437	0.69049	0.0637	0.594502	1.22776
hsa-miR-429	0.150391	<.0001	hsa-miR-429	0.243421	0.0616
hsa-miR-9-1	0.10125	<.0001	hsa-miR-9	0.250825	0.0572	1.69614	1.10492	0.496	2.14357	1.10492	0.328	1.05712	0.449632	0.8599	0.499025	1.64662	0.5478	1.56082	0.929186	0.496	0.358292	0.755959	0.0614	0.366736	0.755959	0.0671	0.350812	0.914504	0.1109	1.81709	1.07257	0.4286	0.816732	1.44412	0.8423	0.76704	0.499763	0.4503	0.844766	0.537697	0.6543	0.768889	0.823495	0.6494	0.366162	0.751745	0.0658	0.506046	0.751745
hsa-miR-9-2	0.100559	<.0001
hsa-miR-944	0.0934716	<.0001	hsa-miR-944	0.100627	0.2493
[truncated: 28 more columns]
