# Supplementary material for: Enhanced MAPK signaling drives ETS1-mediated induction of miR-29b leading to downregulation of TET1 and changes in epigenetic modifications in a subset of lung SCC
Source: Oncogene. 2016 Jan 18;35(33):4345–57. doi: 10.1038/onc.2015.499 (PMC4994018; doi:10.1038/onc.2015.499)
Supplement: Supplementary Table S8 [file onc2015499x15.xlsx]

## Sheet: Sheet1
Gene	Cluster	p-value
ABCA6	1	0.000882843
ABI3BP	1	0.00309767
ABLIM3	1	0.00532132
ACAP1	1	0.000956485
ACOX2	1	0.00193743
ACSL5	1	0.0443093
ADAM28	1	0.0265914
ADAM8	1	0.00257061
ADAMTSL4	1	0.0034067
ADORA3	1	0.00768626
AGER	1	0.0228284
AGR2	1	0.00259215
AGR3	1	0.0177834
AIM2	1	0.0487566
ALDH3B1	1	0.00893859
ALOX5AP	1	0.0371268
ALPK2	1	9.13e-07
AMICA1	1	0.012576
ANGPTL1	1	1.76e-05
APBB1IP	1	0.00166479
APOBEC3A	1	0.00274054
APOC2	1	0.0125246
AQP3	1	0.0413525
AREG	1	0.00142592
ARSI	1	0.037081
ASB2	1	0.00105228
ATP13A4	1	0.0204599
ATP8B4	1	0.0137848
AZGP1	1	0.0385628
BANK1	1	0.000605898
BATF	1	0.0265691
BCAS1	1	0.0061954
BHLHE22	1	0.0218323
BICC1	1	0.0458423
BLK	1	0.0258525
C10orf81	1	3.34e-07
C12orf59	1	0.00104717
C13orf18	1	0.0227404
C16orf54	1	0.000930562
C17orf87	1	0.00352113
C19orf33	1	0.00419606
C19orf38	1	0.00140866
C1orf88	1	0.0452834
C20orf103	1	0.00518018
C4BPA	1	0.0215575
C6orf105	1	0.0122632
C6orf150	1	5.09e-07
C6orf97	1	0.0372013
C7	1	0.000329986
C9orf167	1	0.00271518
CA2	1	0.00652766
CADM3	1	0.00278273
CAPN13	1	0.0191877
CAPN8	1	0.0161288
CARD6	1	0.00353908
CARD9	1	0.000115577
CASS4	1	0.000298739
CCL19	1	0.0259307
CCL20	1	0.000394819
CCL21	1	0.0296854
CCL22	1	0.0149412
CCR4	1	0.000318291
CCR6	1	0.0415541
CCR7	1	1.82e-05
CCRL2	1	0.0199313
CD180	1	0.0010039
CD19	1	0.00282443
CD2	1	0.0103168
CD209	1	0.0358241
CD22	1	0.0211454
CD244	1	5.54e-07
CD247	1	0.00276857
CD28	1	0.00815035
CD300C	1	0.0228265
CD36	1	0.0213069
CD48	1	1.81e-05
CD5	1	0.00288225
CD52	1	3.48e-06
CD79B	1	0.00264575
CD96	1	0.00267887
CDA	1	0.00419893
CDC42EP5	1	0.0250779
CEACAM6	1	0.00335633
CFB	1	0.0176973
CFTR	1	0.0399883
CH25H	1	0.00555536
CIITA	1	0.0242207
CILP	1	0.00118984
CLDN10	1	4.14e-05
CLEC12A	1	0.0163926
CLEC1A	1	0.00287586
CLIC3	1	0.000106664
COL21A1	1	2.53e-06
COL29A1	1	0.0202971
COL4A3	1	0.0106002
COL4A4	1	0.00187963
COL6A6	1	0.0329643
CPA3	1	0.0371529
CPZ	1	0.00175749
CR2	1	0.00176447
CRTAC1	1	0.0184486
CRTAM	1	0.0245721
CSDC2	1	0.000195149
CSF2RB	1	0.0151235
CSF3	1	0.00870119
CSF3R	1	0.00211573
CTSE	1	0.00607336
CTSW	1	0.0111125
CXCL13	1	0.000222815
CXCL2	1	0.0105474
CXCL3	1	0.000373222
CXCL5	1	0.0137459
CXCR5	1	1.13e-05
CXCR6	1	0.00259174
CYP24A1	1	0.00298753
CYP27C1	1	0.0101842
CYP2B7P1	1	0.0019906
DES	1	0.019555
DLG2	1	0.00349796
DMBT1	1	0.0397527
DNAH5	1	0.00201697
DNAJC5B	1	0.0124287
DPEP2	1	0.0155614
DPP4	1	0.0237838
DPT	1	4.54e-07
DPYD	1	0.00154579
ECSCR	1	0.0425385
EDN2	1	0.00774871
EMR1	1	0.00485974
EPHX3	1	0.0151432
EPS8L1	1	0.000642776
EREG	1	0.0442442
ESR1	1	8.81e-05
EVI2B	1	1.92e-05
FAIM3	1	0.00953503
FAM176A	1	0.00392846
FAM20A	1	0.0110649
FAM83A	1	0.00122013
FAP	1	0.00134518
FBXO2	1	0.000566129
FCER1A	1	0.00698565
FCGR1C	1	0.0318853
FCGR2B	1	0.026227
FCGR2C	1	5.59e-05
FCN3	1	0.00154112
FCRL2	1	0.00573693
FCRLA	1	0.0392875
FER1L4	1	0.00165858
FFAR2	1	0.0171976
FGD2	1	0.00247894
FHAD1	1	0.017505
FMO1	1	1.94e-05
FOLR1	1	0.0147332
FOLR2	1	0.00035313
FOXJ1	1	0.0363268
FPR2	1	0.0122511
FUT3	1	0.00196396
FYB	1	0.04899
G0S2	1	0.0138411
GCNT3	1	0.00587563
GCOM1	1	0.000378755
GFPT2	1	0.000473821
GNLY	1	0.0296357
GPR132	1	0.00219197
GPR133	1	0.0122399
GPR171	1	1.65e-05
GPR183	1	0.00655853
GPR39	1	0.00466933
GPR68	1	0.000368268
GPR84	1	0.0134446
GZMA	1	0.0266859
GZMB	1	0.00148523
GZMH	1	0.00510333
HABP2	1	0.0242827
HAS2	1	0.00174695
HLA-DQA2	1	0.00281592
HP	1	0.0037379
HPN	1	0.00212577
HRH1	1	0.0284324
HSPB7	1	0.000421748
ICAM4	1	0.00665042
ICOS	1	0.00362311
IFI44L	1	0.0468745
IGFL2	1	0.0308227
IGSF6	1	0.00186421
IL12RB1	1	0.00145783
IL12RB2	1	0.000257784
IL1R2	1	5.41e-07
IL2RA	1	6.96e-05
IL8	1	0.000474944
INPP4B	1	0.0393687
IRF4	1	0.0181092
ITGA8	1	0.00055732
ITGA9	1	0.0131616
ITGB6	1	0.000435073
JPH2	1	0.0278926
KCNJ15	1	0.000438641
KCNJ5	1	0.000135494
KCNK3	1	0.0230167
KLHDC7B	1	0.00737586
KLRB1	1	4.32e-05
KMO	1	0.00115631
KNDC1	1	0.000259903
KRT7	1	0.000100338
KYNU	1	0.0023327
LAX1	1	0.000145552
LILRA2	1	0.037191
LILRA5	1	0.00455498
LILRA6	1	0.00439074
LILRB1	1	0.0124344
LILRB2	1	0.0147725
LILRB3	1	0.0402752
LILRB5	1	0.00431081
LOC100233209	1	1.76e-05
LOC84740	1	4.2e-06
LRP2	1	0.0255263
LRRC17	1	0.000370668
LRRC25	1	0.0290614
LTB	1	0.00485534
LY6K	1	0.0154693
LY96	1	9.48e-06
MACROD2	1	0.000630832
MB	1	0.0447753
MCTP1	1	0.00214271
ME3	1	0.00476636
MEI1	1	0.00276506
MFSD7	1	0.00497051
MGC29506	1	2.76e-06
MICALCL	1	0.00276122
MMP10	1	0.00048794
MMP13	1	0.00147421
MMP3	1	0.00503779
MRC1	1	0.0224081
MS4A2	1	0.00222603
MSLN	1	0.000262546
MUC16	1	0.0012197
MUC21	1	0.0196085
MUC5B	1	3.53e-05
MYO1G	1	0.0120542
NAPSB	1	0.00643933
NCF1	1	0.00598462
NCF1B	1	0.00048099
NCF4	1	0.000101554
NFAM1	1	0.0021067
NINJ2	1	0.000136279
NKG7	1	0.00639387
NLRP2	1	0.0298833
NLRP3	1	0.0270216
NLRP7	1	0.0178178
NOD2	1	0.00361126
NPTX1	1	0.00333159
NT5E	1	0.00984313
OASL	1	0.00767151
OLR1	1	0.0260824
OSM	1	2.11e-09
OSMR	1	0.00483622
P2RX1	1	0.0328118
P2RY6	1	0.00497678
P4HA3	1	1.24e-05
PADI2	1	0.0108169
PCDH7	1	0.00403566
PCDHGB5	1	0.0185758
PDCD1	1	0.00382487
PDE2A	1	0.0402491
PEBP4	1	0.00958891
PGC	1	0.00584339
PGM5	1	0.0360798
PLA1A	1	0.00249869
PLA2G2D	1	0.0423293
PLD4	1	0.0061055
PLEK2	1	0.0201183
PLEKHF1	1	0.0170934
PLEKHN1	1	5.93e-06
PLUNC	1	0.0418875
PLXNC1	1	0.00945867
PNOC	1	0.000138239
PODNL1	1	0.00287346
PRAM1	1	0.00475297
PRSS22	1	0.00511031
PSCA	1	0.00172987
PTAFR	1	0.00168974
PTGDS	1	0.0060333
PTK6	1	0.0372682
PTPN22	1	1.16e-05
PTPRCAP	1	6.46e-06
RAB17	1	0.000235532
RAB27B	1	0.000772983
RASGRF1	1	0.00308282
RASGRP2	1	0.0305255
RASGRP4	1	0.0284858
RBP5	1	0.00321234
RHBDL2	1	0.00173581
RHOH	1	0.000143657
RORC	1	0.00277575
ROS1	1	0.000573719
RRAD	1	0.00464242
S100A9	1	0.000191099
S100B	1	0.000939017
S100P	1	0.0246606
S1PR4	1	0.000156088
SAA1	1	0.0414892
SAA2	1	0.0219834
SAMD11	1	0.000286918
SCEL	1	0.000275437
SCGB1A1	1	8.54e-05
SDR16C5	1	0.00618011
SELE	1	0.000620228
SERPINA3	1	0.00390685
SFTA1P	1	0.0473539
SFTA2	1	0.0100728
SFTA3	1	0.004362
SFTPC	1	7.6e-05
SIGLEC10	1	0.00365529
SIGLEC14	1	0.0261391
SIGLEC5	1	0.00621704
SIGLEC7	1	0.0260213
SIGLEC8	1	0.0125785
SIGLEC9	1	0.0406973
SIRPB1	1	0.0416166
SIRPB2	1	0.000748073
SIRPG	1	0.0208948
SIT1	1	0.00202409
SLA	1	1.24e-06
SLA2	1	5.3e-07
SLAMF1	1	1.13e-07
SLAMF7	1	0.000375479
SLC16A4	1	0.000124535
SLC22A3	1	0.0341493
SLC26A9	1	0.00691002
SLC44A4	1	0.00210272
SLC4A4	1	0.0110644
SLCO4A1	1	0.00573932
SNCG	1	0.00139488
SORCS2	1	0.00116821
SP140	1	0.00697929
SPDEF	1	0.00629854
SPN	1	0.00100571
SPOCD1	1	2.54e-05
SYT12	1	0.00271619
TAGAP	1	0.00189682
TBC1D10C	1	0.00459567
TCF21	1	0.00268279
TIGIT	1	0.0247224
TJP3	1	0.0025121
TLR2	1	0.00861005
TMC5	1	0.0146345
TMEM150B	1	0.00231645
TMEM156	1	0.00050634
TMEM45A	1	0.00863211
TMPRSS3	1	0.0102252
TNF	1	0.00500667
TNFAIP6	1	0.0421336
TNFRSF10A	1	0.00387805
TNFRSF17	1	0.00852904
TNFRSF4	1	1.03e-05
TNFRSF8	1	0.0458288
TNFSF8	1	0.0348191
TNIP3	1	5.18e-05
TPSAB1	1	0.00300901
TPSB2	1	0.00238631
TRAF3IP3	1	0.000375267
TSPAN2	1	0.00290951
TSPAN8	1	0.00126854
UBASH3A	1	0.0383022
UPK3B	1	0.000953546
VMO1	1	0.0118578
VSIG2	1	0.0251077
VSTM2L	1	0.00219205
VWA2	1	0.0120429
XDH	1	0.0339098
ZAP70	1	0.032603
ZBED2	1	0.00364275
ZG16B	1	0.0186444
ZMYND15	1	0.00228654
ZNF385B	1	0.0229032
ZNF831	1	0.0120444
A2ML1	2	0.0297225
AADAC	2	0.0233599
ABCA4	2	0.00189465
ADAM23	2	4.42e-05
ADAMTSL5	2	0.000866984
ADCY10	2	0.0389475
ADD2	2	0.00290644
ADH7	2	3.35e-06
ADORA2B	2	0.0222461
ADRA2B	2	0.00164819
AGPAT9	2	0.0078203
AHNAK2	2	0.00311888
AIM1L	2	1.12e-07
AKR1B10	2	0.00125398
AKR1C1	2	8.86e-07
AKR1C2	2	7.1e-05
AKR1C3	2	0.000485635
ALDH3A1	2	2.67e-06
ALDH3B2	2	3.05e-05
ALOX12	2	0.00328902
ALOXE3	2	0.00449372
ANXA2P1	2	0.023378
ANXA8	2	0.00789061
ARHGEF4	2	5.36e-05
ARL4D	2	0.00064722
ARTN	2	0.000255686
ATP10B	2	0.0437529
ATP13A5	2	0.0256626
ATP8B3	2	0.000116516
B4GALNT1	2	0.00858743
BCHE	2	0.0027465
BCL11B	2	2.04e-09
BDNF	2	0.00112451
BMP7	2	0.00706452
BNIPL	2	0.00164762
BTBD11	2	9.35e-07
C11orf41	2	0.0114962
C11orf93	2	0.00761458
C12orf56	2	0.0492926
C15orf59	2	0.00488903
C16orf74	2	5.51e-06
C1orf110	2	0.000497518
CABYR	2	0.00277685
CACNA1B	2	0.0012672
CACNA2D3	2	4.97e-06
CALB2	2	0.000204871
CALML3	2	0.0377873
CARD11	2	2.34e-06
CBR3	2	0.000498786
CCL26	2	2.41e-07
CCNA1	2	0.000412198
CD274	2	0.0176869
CDH3	2	8.04e-05
CEACAM5	2	0.000242545
CEL	2	0.00149318
CES4	2	0.000197028
CHODL	2	0.0433876
CHP2	2	3.82e-05
CHRM3	2	4.63e-05
CHRNB4	2	0.00224746
CKMT1A	2	0.00502937
CKMT1B	2	0.0024397
CLCA4	2	0.0270293
CLDN8	2	0.0294639
CNFN	2	0.00108909
CNNM1	2	0.000593713
CNTNAP2	2	0.0010784
CNTNAP3	2	0.0054579
COCH	2	0.0280781
COL17A1	2	0.0439896
CORO6	2	0.000841635
CSTA	2	0.00242432
CYB5R2	2	0.0121045
CYP2C18	2	0.010131
CYP2S1	2	0.000581015
CYP4F11	2	0.000368753
CYP4F3	2	0.00051944
DAPL1	2	0.012821
DGKH	2	0.0121019
DHDPSL	2	0.00942773
DHRS9	2	0.0193222
DIRAS2	2	0.0207522
DIRC3	2	0.00526039
DLX6AS	2	0.00782657
DMKN	2	0.00392973
DMRT3	2	0.0304502
DQX1	2	0.00856037
DSC3	2	0.00143729
DSG1	2	0.00292442
DSG3	2	2.53e-05
EGF	2	0.0162138
EMILIN3	2	0.023935
ENTPD3	2	0.00317517
EPHA1	2	0.0479956
EPHA2	2	2.4e-05
EVPL	2	3.19e-07
EVPLL	2	3.22e-06
FAM181B	2	0.00618352
FAM190A	2	0.00050689
FAM3D	2	0.00224378
FAM83B	2	3.02e-07
FAM83C	2	0.0117405
FAT2	2	0.0183622
FBN2	2	0.000216041
FBXO27	2	0.00158125
FERMT1	2	0.000733747
FETUB	2	0.000699794
FGFBP1	2	0.000458626
FGFR3	2	0.000252431
FLG	2	2.8e-05
FOLH1	2	6.3e-06
FOXD1	2	0.000209006
FOXE1	2	4.31e-09
FOXN1	2	0.00242603
FOXQ1	2	0.00135332
FREM2	2	0.0286119
FST	2	0.0127172
FXYD3	2	0.00908563
GABRR1	2	2.9e-05
GBP6	2	2.26e-06
GDA	2	0.00101512
GFOD1	2	0.00166079
GHR	2	0.000664167
GJA3	2	0.00978973
GJB2	2	0.0240512
GJB4	2	0.000138806
GJB7	2	0.0302672
GLI1	2	0.000454056
GLI2	2	2e-05
GLT25D2	2	0.0233548
GLYATL2	2	0.0425785
GNA15	2	0.0176154
GPR109A	2	0.00989136
GPR172B	2	0.00546774
GPR87	2	0.0065214
GPRC5D	2	0.000674273
GPX2	2	2.94e-05
GRHL3	2	0.00863581
GSDMC	2	0.000331854
GSTA1	2	0.00391897
GSTM2	2	0.000499172
GSTM3	2	0.0133215
HAS3	2	0.0248673
HMGA2	2	0.016987
HOXD10	2	0.0145569
HR	2	0.0215617
HRASLS	2	0.00364124
IGFL1	2	0.0390782
IGSF11	2	1.15e-05
IL1F5	2	0.00062267
IL1F9	2	0.0099644
IL1RN	2	0.0446454
IL20RB	2	0.00189698
ITGA2	2	0.0467715
ITGB8	2	0.000154967
IVL	2	3.28e-08
JAKMIP3	2	2.28e-06
KCNG1	2	0.0139083
KCNH1	2	0.00625876
KCNK2	2	0.000102733
KIAA0319	2	0.00219668
KIAA1045	2	0.00688349
KLK11	2	0.0239379
KLK8	2	0.000402286
KLRG2	2	0.00111811
KRT13	2	0.0143279
KRT14	2	0.0142784
KRT15	2	8.07e-05
KRT16	2	0.0238229
KRT31	2	0.000404079
KRT4	2	3.11e-06
KRT5	2	0.0131088
KRT6A	2	0.00814122
KRT6B	2	0.00698604
KRT78	2	1.69e-05
KRTDAP	2	0.0365307
LAMA3	2	0.0391147
LAMB3	2	0.0027849
LAMC2	2	0.00272441
LCN2	2	0.0109054
LEPREL1	2	0.000219463
LGALS7	2	0.000385397
LGALS7B	2	0.0384582
LGI3	2	1.79e-05
LIPH	2	0.00887771
LOC100130691	2	3.94e-05
LOC201651	2	0.0410461
LOC440173	2	0.00781632
LOC441294	2	0.00181594
LOC642587	2	0.00105055
LOC730101	2	8.32e-05
LPAR3	2	0.00380384
LPHN3	2	0.0162871
LPPR1	2	0.00863944
LRRC4	2	1.15e-05
LUZP2	2	0.000571577
LY6G6C	2	0.00748569
LYPD6	2	0.00095939
LYPD6B	2	0.00148914
MAPK10	2	9.33e-05
MCC	2	0.0023544
MDGA1	2	0.0188825
MPZL2	2	0.000216217
MRAP2	2	0.000517716
NDRG4	2	1.82e-07
NEB	2	0.00359865
NEFL	2	0.0205784
NGEF	2	0.000141561
NIPAL1	2	0.000210049
NIPAL2	2	0.000432426
NIPAL4	2	0.00770876
NKAIN2	2	3.33e-06
NRG1	2	2.01e-06
NTF4	2	1.21e-06
NTRK2	2	0.000972182
ODZ2	2	0.000474823
OGDHL	2	0.00646371
OLFM1	2	0.0331941
OSGIN1	2	1.34e-06
OVOL1	2	0.00424838
P2RY1	2	0.00551753
PADI1	2	1.35e-05
PADI3	2	7.2e-05
PAK7	2	8.29e-05
PART1	2	0.000367498
PAX6	2	0.00872345
PCSK5	2	0.00467062
PGLYRP3	2	3.83e-05
PITX1	2	0.0396226
PKP1	2	6.54e-06
PLA2G4F	2	0.00248394
PLAC2	2	2.38e-06
PLCH2	2	0.000198616
PPARG	2	4.48e-07
PPP1R14C	2	0.0058465
PPP2R2B	2	1.63e-05
PPP2R2C	2	4.16e-05
PRRG4	2	0.036681
PRRX2	2	0.0391457
PTGR1	2	6.56e-07
PTPRD	2	2.77e-05
PTPRZ1	2	0.000774882
PVRL4	2	0.000853012
RAB6B	2	0.0479606
RAET1G	2	0.000856791
RAET1L	2	0.00936346
RASSF9	2	0.00417015
RGMA	2	0.0491157
RGS6	2	0.00262456
RHCG	2	0.00811323
RPTN	2	2.91e-08
RYR1	2	0.00176561
SBSN	2	0.00578791
SCN9A	2	1.12e-05
SEMA6D	2	0.017892
SERPINB11	2	1.96e-09
SERPINB13	2	0.00320228
SERPINB2	2	0.000366742
SERPINB3	2	0.000103807
SERPINB4	2	3.84e-05
SERPINB5	2	0.00102132
SERPINB7	2	6.04e-06
SFN	2	0.00316089
SLC16A9	2	0.00603724
SLC35F3	2	0.0440542
SLC47A2	2	0.0391148
SLC6A10P	2	0.0398609
SLC6A15	2	0.00100935
SLC7A11	2	0.00024045
SLC9A2	2	0.0015767
SNAI2	2	0.000424446
SNX31	2	0.0118273
SOST	2	0.0026666
SOSTDC1	2	9.07e-07
SOX21	2	1.12e-05
SOX2OT	2	0.00150145
SOX6	2	0.0114792
SPINK5	2	0.00120375
SPOCK3	2	0.000985466
SPRR1A	2	0.000893742
SPRR1B	2	7.58e-05
SPRR2A	2	0.00376568
SPRR2C	2	0.000750127
SPRR2D	2	0.00036514
SPRR2E	2	0.00560993
SPRR2F	2	0.00489712
SPRR2G	2	0.00033172
SPRR3	2	0.000390929
SRRM3	2	0.000163189
ST6GALNAC1	2	0.00409632
STON2	2	0.00699846
STOX2	2	0.0418459
SULT2B1	2	0.00270917
SUSD4	2	0.00134119
SYT14	2	0.0013629
TCHH	2	0.00128769
THRB	2	0.00396315
TMEM117	2	0.0143877
TMEM20	2	8.88e-05
TMEM40	2	0.00182638
TMPRSS11D	2	0.0312624
TMPRSS11F	2	0.029613
TMPRSS4	2	0.00607462
TNS4	2	0.000239927
TPRG1	2	0.000107836
TPRXL	2	0.00563933
TRIM16L	2	0.00253186
TRIM7	2	0.00902856
TSLP	2	0.0196295
UCN2	2	0.0322311
UGT1A1	2	0.0319243
UGT1A10	2	0.00316347
UGT1A6	2	0.00523083
UGT1A7	2	0.00459954
UGT1A9	2	0.00467113
ULBP2	2	0.00091226
USH1G	2	0.00158705
VSIG10L	2	0.0131506
VSNL1	2	0.00239541
VTCN1	2	0.0275758
WFDC5	2	0.0364084
WNT3A	2	0.0215683
WNT5A	2	0.000140286
WNT7B	2	2.05e-05
ZBTB7C	2	0.0285499
ZIC2	2	2.59e-05
ZIC5	2	0.014471
ZNF488	2	5.81e-05
ZNF750	2	0.0018966
CDH2	3	9.9e-06
CHDH	3	0.00109213
CHGB	3	8.31e-07
CLDN3	3	0.0258792
DLGAP1	3	0.00455086
EFHD1	3	0.00511604
ELOVL2	3	0.000817117
EPHA7	3	0.000123788
FSD1	3	5.39e-05
GFRA3	3	0.0431816
GNAZ	3	0.012504
GPC2	3	0.0302541
HIF3A	3	0.0061916
HOXD13	3	0.037305
IGF2BP1	3	0.000742133
IL17RB	3	0.00796347
KCNH8	3	0.0327269
KCNJ11	3	0.00475528
LOC255167	3	0.0127605
LONRF2	3	0.0248728
MKRN3	3	1.04e-05
MSI1	3	0.0142788
MYEF2	3	2.49e-05
NEURL	3	0.00771332
NRXN1	3	0.0299427
PPM1E	3	0.00309959
PPP1R9A	3	0.00649156
PRAME	3	6.71e-08
PROM1	3	5.17e-05
PRSS50	3	0.00205908
PTH2R	3	0.00727457
RND2	3	0.00406893
RNF182	3	0.0063337
RPRM	3	0.0320371
SFRS13B	3	0.00242253
SULT4A1	3	0.000571967
SYN2	3	0.00212007
TDRD5	3	5.85e-05
TMEM108	3	0.0456726
TOX3	3	0.000873863
TUBB2B	3	0.00125516
USH1C	3	0.0490101
YBX2	3	0.00494222
