# Supplementary material for: Enhanced MAPK signaling drives ETS1-mediated induction of miR-29b leading to downregulation of TET1 and changes in epigenetic modifications in a subset of lung SCC
Source: Oncogene. 2016 Jan 18;35(33):4345–57. doi: 10.1038/onc.2015.499 (PMC4994018; doi:10.1038/onc.2015.499)
Supplement: Supplementary Table S9 [file onc2015499x16.xlsx]

## Sheet: Sheet1
Row Labels	X	Y	Level	- Level	Difference	Std Err Dif	Lower CL	Upper CL	p-Value	~Difference
PROM1	siRNA	Fold Change	siTET1 #4	siCont	0.726981	0.402808	-0.119288	1.57325	0.0879
FGD2	siRNA	Fold Change	siTET1 #4	siCont	1.45621	0.921481	-0.479747	3.39217	0.1315
PCDH19	siRNA	Fold Change	siTET1 #4	siCont	3051.03	2040.04	-1094.83	7196.9	0.144
HIF3A	siRNA	Fold Change	siCont	siTET1 #4	0.378196	0.212547	-0.211929	0.968322	0.1498
SERPINA1	siRNA	Fold Change	siTET1 #4	siCont	3.56647	2.57289	-1.6516	8.78454	0.1742
ROR1	siRNA	Fold Change	siCont	siTET1 #2	0.172446	0.128767	-0.087604	0.432496	0.1879
PTHLH	siRNA	Fold Change	siCont	siTET1 #4	0.114157	0.0877707	-0.0631	0.291413	0.2007
SELE	siRNA	Fold Change	siTET1 #4	siCont	1.48453	1.13827	-0.8761	3.84516	0.2056
ALDH3B1	siRNA	Fold Change	siTET1 #4	siCont	0.344566	0.278178	-0.219606	0.908738	0.2235
KIF1A	siRNA	Fold Change	siTET1 #4	siCont	0.12999	0.106106	-0.087358	0.347338	0.2307
MKRN3	siRNA	Fold Change	siTET1 #2	siCont	0.40958	0.337199	-0.276456	1.09562	0.2331
TMEM108	siRNA	Fold Change	siTET1 #2	siCont	1.67139	1.41269	-1.1816	4.52438	0.2436
CNTNAP2	siRNA	Fold Change	siTET1 #4	siCont	8072.74	5708.03	-10092.8	26238.2	0.2522
FREM2	siRNA	Fold Change	siCont	siTET1 #2	0.204182	0.17647	-0.1573	0.565665	0.257
GABRA3	siRNA	Fold Change	siCont	siTET1 #2	0.124539	0.108161	-0.096355	0.345434	0.2587
ICOS	siRNA	Fold Change	siTET1 #4	siCont	175.084	146.436	-151.196	501.365	0.2594
FAM184A	siRNA	Fold Change	siTET1 #4	siCont	7.80961	7.09554	-6.52012	22.1393	0.2775
PTHLH	siRNA	Fold Change	siCont	siTET1 #2	0.095341	0.0877707	-0.081916	0.272598	0.2837
HIF3A	siRNA	Fold Change	siCont	siTET1 #2	0.259637	0.212547	-0.330488	0.849762	0.2889
ALDH3B1	siRNA	Fold Change	siTET1 #2	siCont	0.292091	0.278178	-0.272081	0.856263	0.3007
GPRC5A	siRNA	Fold Change	siTET1 #4	siCont	0.143035	0.137234	-0.134324	0.420394	0.3035
MALL	siRNA	Fold Change	siCont	siTET1 #2	0.113457	0.111184	-0.110922	0.337835	0.3134
MAP7D2	siRNA	Fold Change	siTET1 #4	siCont	3.13523	3.11394	-3.15349	9.42395	0.3199
CRABP1	siRNA	Fold Change	siTET1 #4	siCont	1294.03	1294.19	-1356.99	3945.05	0.3259
PROM1	siRNA	Fold Change	siTET1 #2	siCont	0.406017	0.422469	-0.481557	1.29359	0.3493
MAP7D2	siRNA	Fold Change	siTET1 #2	siCont	2.70613	3.11394	-3.58259	8.99485	0.3899
PCYT1B	siRNA	Fold Change	siTET1 #2	siCont	4563.59	5589.2	-6771.83	15899	0.4196
PCYT1B	siRNA	Fold Change	siTET1 #4	siCont	4563.49	5589.2	-6771.93	15898.9	0.4196
SYN2	siRNA	Fold Change	siTET1 #4	siCont	0.253574	0.314217	-0.39007	0.897218	0.4265
RPRM	siRNA	Fold Change	siCont	siTET1 #4	0.186723	0.248471	-0.319397	0.692842	0.4579
SOX2	siRNA	Fold Change	siCont	siTET1 #2	0.0625924	0.0870414	-0.113191	0.238376	0.4762
RAB27B	siRNA	Fold Change	siTET1 #2	siCont	0.122861	0.178244	-0.236849	0.482571	0.4944
SESN3	siRNA	Fold Change	siTET1 #4	siCont	0.113047	0.1649	-0.219975	0.446069	0.4969
FREM2	siRNA	Fold Change	siCont	siTET1 #4	0.116848	0.17647	-0.244634	0.478331	0.5133
INPP4B	siRNA	Fold Change	siTET1 #2	siCont	0.36921	0.588246	-0.823808	1.56223	0.5342
SOX2	siRNA	Fold Change	siTET1 #4	siCont	0.047422	0.0870414	-0.128362	0.223206	0.5888
PHLDA2	siRNA	Fold Change	siCont	siTET1 #2	0.0544141	0.101958	-0.151494	0.260322	0.5964
KIF1A	siRNA	Fold Change	siCont	siTET1 #2	0.0540118	0.106106	-0.163336	0.271359	0.6147
MEOX2	siRNA	Fold Change	siCont	siTET1 #2	0.115196	0.231698	-0.361995	0.592387	0.6234
RPRM	siRNA	Fold Change	siCont	siTET1 #2	0.110488	0.24068	-0.379762	0.600737	0.6493
SESN3	siRNA	Fold Change	siTET1 #2	siCont	0.0733319	0.1649	-0.25969	0.406354	0.6589
HRH1	siRNA	Fold Change	siTET1 #2	siCont	0.0833101	0.194328	-0.310805	0.477426	0.6707
FGD2	siRNA	Fold Change	siCont	siTET1 #2	0.387203	0.921481	-1.54876	2.32316	0.6793
ROR1	siRNA	Fold Change	siTET1 #4	siCont	0.0520522	0.128767	-0.207998	0.312102	0.6881
HRH1	siRNA	Fold Change	siCont	siTET1 #4	0.074264	0.194328	-0.319851	0.468379	0.7046
EFHD1	siRNA	Fold Change	siCont	siTET1 #2	0.0600304	0.17786	-0.300687	0.420748	0.7377
SYN2	siRNA	Fold Change	siTET1 #2	siCont	0.102778	0.314217	-0.540866	0.746422	0.746
GABRA3	siRNA	Fold Change	siTET1 #4	siCont	0.0331465	0.108161	-0.187748	0.254041	0.7614
EGFR	siRNA	Fold Change	siTET1 #2	siCont	0.113829	0.394483	-0.682845	0.910503	0.7744
NT5E	siRNA	Fold Change	siTET1 #4	siCont	0.0355986	0.128751	-0.225045	0.296242	0.7837
INPP4B	siRNA	Fold Change	siTET1 #4	siCont	0.161789	0.588246	-1.03123	1.35481	0.7849
GZMB	siRNA	Fold Change	siTET1 #2	siCont	1968.89	9095.68	-16894.4	20832.2	0.8306
KRT7	siRNA	Fold Change	siCont	siTET1 #4	0.0285932	0.164539	-0.303953	0.361139	0.8629
MALL	siRNA	Fold Change	siTET1 #4	siCont	0.0185421	0.113683	-0.21088	0.247964	0.8712
EGFR	siRNA	Fold Change	siTET1 #4	siCont	0.0566301	0.394483	-0.740044	0.853304	0.8866
MKRN3	siRNA	Fold Change	siCont	siTET1 #4	0.0512344	0.357653	-0.676417	0.778885	0.887
GPRC5A	siRNA	Fold Change	siCont	siTET1 #2	0.0178072	0.137234	-0.259552	0.295166	0.8974
SELE	siRNA	Fold Change	siTET1 #2	siCont	0.129933	1.09361	-2.13808	2.39795	0.9065
CD109	siRNA	Fold Change	siTET1 #4	siCont	0.015414	0.130624	-0.248587	0.279415	0.9067
KRT7	siRNA	Fold Change	siTET1 #2	siCont	0.0176754	0.164539	-0.31487	0.350221	0.915
NT5E	siRNA	Fold Change	siTET1 #2	siCont	0.0127318	0.131931	-0.254348	0.279812	0.9236
GAPDH	siRNA	Fold Change	siTET1 #4	siCont	0.0103313	0.109936	-0.238361	0.259023	0.9272
RAB27B	siRNA	Fold Change	siCont	siTET1 #4	0.01537	0.18225	-0.352425	0.383165	0.9332
GAPDH	siRNA	Fold Change	siCont	siTET1 #2	0.0081538	0.109936	-0.240538	0.256846	0.9425
TMEM108	siRNA	Fold Change	siTET1 #4	siCont	0.100054	1.41269	-2.75293	2.95304	0.9439
PHLDA2	siRNA	Fold Change	siCont	siTET1 #4	0.0069967	0.101958	-0.198911	0.212905	0.9456
MEOX2	siRNA	Fold Change	siTET1 #4	siCont	0.0164275	0.250262	-0.498998	0.531853	0.9482
CD109	siRNA	Fold Change	siTET1 #2	siCont	0.006556	0.130624	-0.257445	0.270557	0.9602
EFHD1	siRNA	Fold Change	siTET1 #4	siCont	0.0049467	0.17786	-0.355771	0.365664	0.978
SERPINA1	siRNA	Fold Change	siTET1 #2	siCont	0.0091849	2.57289	-5.20889	5.22726	0.9972
FAM184A	siRNA	Fold Change	siTET1 #2	siCont	0.0138312	7.09554	-14.3159	14.3436	0.9985
ICOS	siRNA	Fold Change	siCont	siTET1 #2	0.166645	135.574	-301.911	302.244	0.999
RHBDL2	siRNA	Fold Change	siTET1 #4	siCont	0.65603	874.481	-1772.87	1774.19	0.9994
CD69	siRNA	Fold Change	siCont	siTET1 #4	0.427247	2194.18	-4888.51	4889.36	0.9998
GFRA3	siRNA	Fold Change	siTET1 #4	siCont	4.42371	19166	-38865.9	38874.8	0.9998
ATRNL1	siRNA	Fold Change	siTET1 #2	siCont	0.195558	1970.86	-3996.9	3997.29	0.9999
CD69	siRNA	Fold Change	siCont	siTET1 #2	0.193806	2194.18	-4888.74	4889.13	0.9999
CNTNAP2	siRNA	Fold Change	siCont	siTET1 #2	0.808781	5708.03	-18164.7	18166.3	0.9999
CRABP1	siRNA	Fold Change	siCont	siTET1 #2	0.109913	1294.19	-2650.91	2651.13	0.9999
PCDH19	siRNA	Fold Change	siCont	siTET1 #2	0.271966	1985.63	-4035.01	4035.56	0.9999
RHBDL2	siRNA	Fold Change	siTET1 #2	siCont	0.0615942	874.481	-1773.47	1773.59	0.9999
ATRNL1	siRNA	Fold Change	siCont	siTET1 #4	0.0314553	1970.86	-3997.06	3997.13	1
GFRA3	siRNA	Fold Change	siTET1 #2	siCont	0.886927	19166	-38869.5	38871.2	1
GZMB	siRNA	Fold Change	siTET1 #4	siCont	0.161383	9467.08	-19633.4	19633.7	1
ITK	siRNA	Fold Change	siTET1 #4	siCont	0.715432	23066.8	-51395.3	51396.7	1
ITK	siRNA	Fold Change	siTET1 #2	siCont	0.417489	24915	-55513.6	55514.5	1
KLRD1	siRNA	Fold Change	siTET1 #4	siCont	0.614701	10361.3	-21338.8	21340	1
KLRD1	siRNA	Fold Change	siTET1 #2	siCont	0.217214	10361.3	-21339.2	21339.6	1
