# Supplementary material for: Enhanced MAPK signaling drives ETS1-mediated induction of miR-29b leading to downregulation of TET1 and changes in epigenetic modifications in a subset of lung SCC
Source: Oncogene. 2016 Jan 18;35(33):4345–57. doi: 10.1038/onc.2015.499 (PMC4994018; doi:10.1038/onc.2015.499)
Supplement: Supplementary Table S10 [file onc2015499x17.xlsx]

## Sheet: Sheet1
Row Labels	X	Y	Level	- Level	Difference	Std Err Dif	Lower CL	Upper CL	p-Value
MALL	Treatment	Fold Change	0uM Iressa	5uM Iressa	0.524453	0.108385	0.279268	0.769637	0.0009
NT5E	Treatment	Fold Change	0uM Iressa	5uM Iressa	0.353441	0.0755692	0.182492	0.52439	0.0012
HIF3A	Treatment	Fold Change	0uM Iressa	5uM Iressa	0.644593	0.0483608	0.436513	0.852672	0.0056
FAM184A	Treatment	Fold Change	0uM Iressa	5uM Iressa	0.313572	0.103305	0.0798801	0.547263	0.0141
EGFR	Treatment	Fold Change	0uM Iressa	5uM Iressa	0.168657	0.0712632	0.007448	0.329865	0.0421
MEOX2	Treatment	Fold Change	5uM Iressa	0uM Iressa	0.835608	0.183561	0.0458106	1.62541	0.045
SESN3	Treatment	Fold Change	0uM Iressa	5uM Iressa	0.235254	0.102069	0.0043577	0.466151	0.0466
SYN2	Treatment	Fold Change	0uM Iressa	5uM Iressa	0.552253	0.154242	-0.111395	1.2159	0.0699
ROR1	Treatment	Fold Change	0uM Iressa	5uM Iressa	0.125896	0.0658885	-0.0231543	0.274946	0.0884
GPRC5A	Treatment	Fold Change	5uM Iressa	0uM Iressa	0.775047	0.447024	-0.236191	1.78629	0.117
TBC1D10C	Treatment	Fold Change	0uM Iressa	5uM Iressa	0.612925	0.309969	-0.247686	1.47354	0.1192
GAPDH	Treatment	Fold Change	0uM Iressa	5uM Iressa	0.0887483	0.0621726	-0.0710713	0.248568	0.2128
KLRD1	Treatment	Fold Change	5uM Iressa	0uM Iressa	0.523336	0.395279	-0.49276	1.53943	0.2428
SELE	Treatment	Fold Change	5uM Iressa	0uM Iressa	1.13732	0.937941	-1.46682	3.74146	0.292
RHBDL2	Treatment	Fold Change	5uM Iressa	0uM Iressa	1.47331	1.39031	-1.67179	4.6184	0.3169
PROM1	Treatment	Fold Change	5uM Iressa	0uM Iressa	5.31477	4.73847	-7.84133	18.4709	0.3248
TMEM108	Treatment	Fold Change	5uM Iressa	0uM Iressa	1.1923	1.22028	-1.56816	3.95276	0.3541
MAP7D2	Treatment	Fold Change	5uM Iressa	0uM Iressa	0.55207	0.571196	-0.740064	1.8442	0.359
EFHD1	Treatment	Fold Change	5uM Iressa	0uM Iressa	0.444887	0.520822	-0.75613	1.6459	0.4178
GFRA3	Treatment	Fold Change	5uM Iressa	0uM Iressa	0.20129	0.228351	-0.385705	0.788285	0.4184
PCYT1B	Treatment	Fold Change	5uM Iressa	0uM Iressa	0.194355	0.227898	-0.331179	0.71989	0.4186
MKRN3	Treatment	Fold Change	5uM Iressa	0uM Iressa	1.48751	1.75437	-2.80528	5.7803	0.429
KRT7	Treatment	Fold Change	0uM Iressa	5uM Iressa	0.0906396	0.10964	-0.157383	0.338662	0.4298
INPP4B	Treatment	Fold Change	0uM Iressa	5uM Iressa	0.0981332	0.128022	-0.191472	0.387738	0.463
RPRM	Treatment	Fold Change	5uM Iressa	0uM Iressa	0.86664	1.19034	-2.19322	3.9265	0.4992
ITK	Treatment	Fold Change	5uM Iressa	0uM Iressa	0.114526	0.114526	-1.34066	1.56971	0.5
GABRA3	Treatment	Fold Change	0uM Iressa	5uM Iressa	0.213498	0.300712	-0.522317	0.949313	0.5044
FGD2	Treatment	Fold Change	0uM Iressa	5uM Iressa	0.206759	0.307808	-0.584485	0.998004	0.5315
HRH1	Treatment	Fold Change	0uM Iressa	5uM Iressa	0.0726206	0.116609	-0.191168	0.336409	0.5489
PTHLH	Treatment	Fold Change	0uM Iressa	5uM Iressa	0.14768	0.239968	-0.395164	0.690525	0.5535
ALDH3B1	Treatment	Fold Change	5uM Iressa	0uM Iressa	0.114433	0.210597	-0.36197	0.590836	0.6001
KIF1A	Treatment	Fold Change	5uM Iressa	0uM Iressa	0.521212	0.999274	-2.25322	3.29564	0.6295
SOX2	Treatment	Fold Change	5uM Iressa	0uM Iressa	0.182038	0.522467	-0.999865	1.36394	0.7355
CD109	Treatment	Fold Change	5uM Iressa	0uM Iressa	0.0678972	0.19546	-0.374264	0.510058	0.7363
RAB27B	Treatment	Fold Change	5uM Iressa	0uM Iressa	0.0437922	0.14415	-0.282297	0.369881	0.7682
ATRNL1	Treatment	Fold Change	0uM Iressa	5uM Iressa	0.0538982	0.212419	-0.435942	0.543738	0.8061
PHLDA2	Treatment	Fold Change	0uM Iressa	5uM Iressa	0.0604933	0.319424	-0.662095	0.783081	0.854
PCDH19	Treatment	Fold Change	0uM Iressa	5uM Iressa	0.14482	0.787529	-1.87959	2.16923	0.8613
SERPINA1	Treatment	Fold Change	0uM Iressa	5uM Iressa	0.0111449	0.178346	-0.392302	0.414591	0.9515
CRABP1	Treatment	Fold Change	5uM Iressa	0uM Iressa	0	0	0	0
FREM2	Treatment	Fold Change	5uM Iressa	0uM Iressa	4.5809	0	4.5809	4.5809
