# Supplementary material for: Enhanced MAPK signaling drives ETS1-mediated induction of miR-29b leading to downregulation of TET1 and changes in epigenetic modifications in a subset of lung SCC
Source: Oncogene. 2016 Jan 18;35(33):4345–57. doi: 10.1038/onc.2015.499 (PMC4994018; doi:10.1038/onc.2015.499)
Supplement: Supplementary Table S11 [file onc2015499x18.xlsx]

## Sheet: Sheet1
Primers
Target	Company	Company	ID or seqence 5'-3'
INSM1	Life Technologies	Cat. # 4331182	Hs00357871_s1
ETS1	Life Technologies	Cat. # 4331182	Hs00428293_m1
GAPDH	Life Technologies	Cat. # 4331182	Hs02758991_g1
hsa-miR-105	Life Technologies	Custom	TCAAATGCTCAGACTCCTGTGGT
hsa-miR-125b	Life Technologies	Custom	TCCCTGAGACCCTAACTTGTGA
hsa-miR-1301-3p	Life Technologies	Custom	TTGCAGCTGCCTGGGAGTGACTTC
hsa-miR-149	Life Technologies	Custom	TCTGGCTCCGTGTCTTCACTCCC
hsa-miR-16	Life Technologies	Custom	TAGCAGCACGTAAATATTGGCG
hsa-miR-17	Life Technologies	Custom	CAAAGTGCTTACAGTGCAGGTAG
hsa-miR-181a	Life Technologies	Custom	AACATTCAACGCTGTCGGTGAGT
hsa-miR-181c	Life Technologies	Custom	AACATTCAACCTGTCGGTGAGT
hsa-miR-183	Life Technologies	Custom	TATGGCACTGGTAGAATTCACT
hsa-miR-18a	Life Technologies	Custom	TAAGGTGCATCTAGTGCAGATAG
hsa-miR-192	Life Technologies	Custom	CTGACCTATGAATTGACAGCC
hsa-miR-194	Life Technologies	Custom	TGTAACAGCAACTCCATGTGGA
hsa-miR-195	Life Technologies	Custom	TAGCAGCACAGAAATATTGGC
hsa-miR-196a	Life Technologies	Custom	TAGGTAGTTTCATGTTGTTGGG
hsa-miR-196b	Life Technologies	Custom	TAGGTAGTTTCCTGTTGTTGGG
hsa-miR-200a	Life Technologies	Custom	TAACACTGTCTGGTAACGATGT
hsa-miR-200b	Life Technologies	Custom	TAATACTGCCTGGTAATGATGA
hsa-miR-200c	Life Technologies	Custom	TAATACTGCCGGGTAATGATGGA
hsa-miR-203	Life Technologies	Custom	GTGAAATGTTTAGGACCACTAG
hsa-miR-204	Life Technologies	Custom	TTCCCTTTGTCATCCTATGCCT
hsa-miR-205	Life Technologies	Custom	TCCTTCATTCCACCGGAGTCTG
hsa-miR-20a	Life Technologies	Custom	TAAAGTGCTTATAGTGCAGGTAG
hsa-miR-20b	Life Technologies	Custom	CAAAGTGCTCATAGTGCAGGTAG
hsa-miR-21	Life Technologies	Custom	TAGCTTATCAGACTGATGTTGA
hsa-miR-21	Life Technologies	Custom	TAGCTTATCAGACTGATGTTGA
hsa-miR-21*	Life Technologies	Custom	CAACACCAGTCGATGGGCTGT
hsa-miR-22	Life Technologies	Custom	AAGCTGCCAGTTGAAGAACTGT
hsa-miR-221	Life Technologies	Custom	AGCTACATTGTCTGCTGGGTTTC
hsa-miR-222	Life Technologies	Custom	AGCTACATCTGGCTACTGGGT
hsa-miR-23a	Life Technologies	Custom	ATCACATTGCCAGGGATTTCC
hsa-miR-26b	Life Technologies	Custom	TTCAAGTAATTCAGGATAGGT
hsa-miR-27a	Life Technologies	Custom	TTCACAGTGGCTAAGTTCCGC
hsa-miR-29a	Life Technologies	Custom	TAGCACCATCTGAAATCGGTTA
hsa-miR-29b	Life Technologies	Custom	TAGCACCATTTGAAATCAGTGTT
hsa-miR-301a	Life Technologies	Custom	CAGTGCAATAGTATTGTCAAAGC
hsa-miR-301b	Life Technologies	Custom	CAGTGCAATGATATTGTCAAAGC
hsa-miR-30a	Life Technologies	Custom	TGTAAACATCCTCGACTGGAAG
hsa-miR-335	Life Technologies	Custom	TCAAGAGCAATAACGAAAAATGT
hsa-miR-342-3p	Life Technologies	Custom	TCTCACACAGAAATCGCACCCGT
hsa-miR-345	Life Technologies	Custom	GCTGACTCCTAGTCCAGGGCTC
hsa-miR-363	Life Technologies	Custom	AATTGCACGGTATCCATCTGTA
hsa-miR-3687	Life Technologies	Custom	CCCGGACAGGCGTTCGTGCGACGT
hsa-miR-378b	Life Technologies	Custom	ACTGGACTTGGAGGCAGAA
hsa-miR-421	Life Technologies	Custom	ATCAACAGACATTAATTGGGCGC
hsa-miR-429	Life Technologies	Custom	TAATACTGTCTGGTAAAACCGT
hsa-miR-513c	Life Technologies	Custom	TTCTCAAGGAGGTGTCGTTTAT
hsa-miR-574-3p	Life Technologies	Custom	CACGCTCATGCACACACCCACA
hsa-miR-663	Life Technologies	Custom	AGGCGGGGCGCCGCGGGACCGC
hsa-miR-92a	Life Technologies	Custom	TATTGCACTTGTCCCGGCCTGT
hsa-miR-944	Life Technologies	Custom	AAATTATTGTACATCGGATGAG
hsa-miR-99b	Life Technologies	Custom	CACCCGTAGAACCGACCTTGCG
miR-9	Life Technologies	Custom	TCTTTGGTTATCTAGCTGTATGA
U6	Qiagen	MS00033740	Hs_RNU6-2_11 miScript Primer Assay
SNO95	Qiagen	MS00033726	Hs_SNORD95_11 miScript Primer Assay
