# Supplementary material for: Enhanced MAPK signaling drives ETS1-mediated induction of miR-29b leading to downregulation of TET1 and changes in epigenetic modifications in a subset of lung SCC
Source: Oncogene. 2016 Jan 18;35(33):4345–57. doi: 10.1038/onc.2015.499 (PMC4994018; doi:10.1038/onc.2015.499)
Supplement: Supplementary Table S12 [file onc2015499x19.xlsx]

## Sheet: Sheet1
Antibodies
Antibody	Protein Size	Catalog Number	Dilution	Secondary	Dilution
EGFR	175 kDa	CST#4267	1:1000	Anti-Rabbit (CST#7074)	1:5000
pERK1/2	42, 44 kDa	CST#9106	1:1000	Anti-Mouse (CST#7076)	1:5000
tERK1/2	42, 44 kDa	CST#9102	1:1000	Anti-Rabbit (CST#7074)	1:5000
pMEK1/2	45 kDa	CST#2338	1:1000	Anti-Rabbit (CST#7074)	1:5000
tMEK1/2	45 kDa	CST#9122	1:1000	Anti-Rabbit (CST#7074)	1:5000
NFKB1	50kDa and 120kDa	CST12540	1:1000	Anti-Rabbit (CST#7074)	1:5000
pp65	65 kDa	CST#3033	1:1000	Anti-Rabbit (CST#7074)	1:5000
tP65	65kDa	CST#8242	1:1000	Anti-Rabbit (CST#7074)	1:5000
PTEN	54kDa	CST#9559	1:1000	Anti-Rabbit (CST#7074)	1:5000
mTOR	289 kDa	CST#2983	1:1000	Anti- Rabbit (CST#7074)	1:5000
Deptor	48kDa	CST#11816	1:1000	Anti-Rabbit (CST#7074)	1:5000
pAkt (S473)	60 kDa	CST#3787	1:1000	Anti-Rabbit (CST#7074)	1:5000
pAkt (T308)	60 kDa	CST#9275	1:1000	Anti-Rabbit (CST#7074)	1:5000
tAkt	60kDa	CST#9272	1:1000	Anti-Rabbit (CST#7074)	1:5000
pp70S6K	70, 85kDa	CST#9205	1:1000	Anti-Rabbit (CST#7074)	1:5000
tp70S6K	70, 85kDa	CST#9202	1:1000	Anti-Rabbit (CST#7074)	1:5000
ATR	250kDa	sc-1887	1:1000	Anti-Goat	1:5000
				(sc-2020)
ATM	370kDa	Sc-23921	1:1000	Anti-Mouse (CST#7076)	1:5000
cMyc	57-65kDa	CST#5605	1:1000	Anti-Rabbit (CST#7074)	1:5000
pRPA (S4/8)	30-38kDa	Bethyl	1:1000	Anti-Rabbit (CST#7074)	1:5000
		A300-245A
tRPA	30-38	Bethyl	1:1000	Anti-Rabbit (CST#7074)	1:5000
		A310-067A-1
pCHK1 (S345)	56kDa	CST#2348	1:1000	Anti-Rabbit (CST#7074)	1:5000
tCHK1	56kDa	CST#2360	1:1000	Anti-Mouse (CST#7076)	1:5000
pCHK2 (T68)	62kDa	CST#2661	1:1000	Anti-Rabbit (CST#7074)	1:5000
tCHK2	62kDa	Pro-sci #2391	1:1000	Anti-Rabbit (CST#7074)	1:5000
β-Catenin	92 kDa	CST#8480	1:1000	Anti-Rabbit (CST#7076)	1:5000
Histone H3	17 kDa	CST#9715	1:1000	Anti-Rabbit (CST#7074)	1:5000
NRF2	100 kDa	Ab62352	1:1000	Anti-Rabbit (CST#7074	1:5000
INSM1	53 kDa	ab30940	1:1000	Anti-Rabbit (CST#7074)	1:5000
ETS1	52 kDa	CST#6258	1:1000	Anti-Rabbit (CST#7074)	1:5000
TET1	235 kDa	ab156993	1:1000	Anti-Mouse (CST#7076)	1:5000
GAPDH	37kDa	CST5174	1:5000	Anti-Rabbit (CST#7074)	1:5000
